# Supplementary material for: General mechanisms of task engagement in the primate frontal cortex
Source: Nat Commun. 2024 Jun 5;15:4802. doi: 10.1038/s41467-024-49128-w (PMC11153620; doi:10.1038/s41467-024-49128-w)
Supplement: Supplementary file 4 — Source Data [file 41467_2024_49128_MOESM4_ESM.xlsx]

## Sheet: Figure 1c left
Figure 1c left	mean	-0.00806616	0.0395204	0.0320144	0.0279504	0.0215255	0.0104203	0.0144363	0.00934589	0.00859857	-0.00159578
	SEM	0.025389	0.0119684	0.0104747	0.00717723	0.00736882	0.0061493	0.00907086	0.00696178	0.0052967	0.00761207

## Sheet: Figure 1c right
Figure 1c right
	Jahn weights		0.0259571	0.0244366	0.0230052	0.0216577	0.0203891	0.0191948	0.0180705	0.017012	0.0160155	0.0150774	0.0141942	0.0133628	0.0125801	0.0118432	0.0111495	0.0104964	0.00988155	0.00930274	0.00875783	0.00824484	0.00776189	0.00730724	0.00687921	0.00647626	0.00609691	0.00573979	0.00540358	0.00508706	0.00478908
	Grohn weights		0.0239428	0.0226632	0.0214519	0.0203054	0.0192202	0.0181929	0.0172206	0.0163002	0.015429	0.0146044	0.0138239	0.013085	0.0123857	0.0117237	0.0110971	0.0105041	0.00994265	0.00941126	0.00890827	0.00843216	0.00798149	0.00755492	0.00715114	0.00676894	0.00640717	0.00606473	0.0057406	0.00543378	0.00514337
	Khalighinejad weights		0.0159	0.0153581	0.0148346	0.014329	0.0138406	0.0133689	0.0129132	0.0124731	0.0120479	0.0116373	0.0112407	0.0108575	0.0104875	0.01013	0.00978475	0.00945124	0.00912911	0.00881795	0.0085174	0.0082271	0.00794669	0.00767583	0.00741421	0.00716151	0.00691741	0.00668164	0.00645391	0.00623393	0.00602146
	Bongioanni weights		0.0368122	0.033549	0.0305751	0.0278649	0.0253948	0.0231438	0.0210922	0.0192226	0.0175186	0.0159657	0.0145505	0.0132607	0.0120852	0.0110139	0.0100376	0.00914786	0.00833697	0.00759796	0.00692445	0.00631065	0.00575125	0.00524144	0.00477683	0.00435339	0.0039675	0.00361581	0.00329529	0.00300319	0.00273697

## Sheet: Figure 3A
current engagement
	time	-30	-29.772	-29.544	-29.316	-29.088	-28.86	-28.632	-28.404	-28.176	-27.948	-27.72	-27.492	-27.264	-27.036	-26.808	-26.58	-26.352	-26.124	-25.896	-25.668	-25.44	-25.212	-24.984	-24.756	-24.528	-24.3	-24.072	-23.844	-23.616	-23.388	-23.16	-22.932	-22.704	-22.476	-22.248	-22.02	-21.792	-21.564	-21.336	-21.108	-20.88	-20.652	-20.424	-20.196	-19.968	-19.74	-19.512	-19.284
	mean	0.167482	0.170371	0.173678	0.177623	0.181894	0.184891	0.189972	0.190622	0.198376	0.205999	0.210612	0.219145	0.227623	0.236339	0.244665	0.252409	0.259114	0.263211	0.26721	0.27058	0.271483	0.270789	0.269095	0.266695	0.263031	0.256727	0.251051	0.245177	0.239477	0.233993	0.227633	0.22362	0.220366	0.217743	0.202586	0.20134	0.200408	0.199971	0.200601	0.201725	0.202971	0.204219	0.206698	0.209041	0.208091	0.209361	0.211243	0.210537
	SEM	0.065275	0.0644503	0.0645979	0.0654435	0.0666489	0.068531	0.0701367	0.0722371	0.0740755	0.0761977	0.0787454	0.081692	0.0852604	0.0894649	0.0940496	0.0989343	0.103829	0.108307	0.11247	0.115858	0.118689	0.120989	0.122389	0.123183	0.123401	0.122331	0.12068	0.11871	0.116353	0.113714	0.111317	0.108574	0.1059	0.103418	0.0997106	0.0981353	0.0967953	0.0960558	0.0957138	0.0957165	0.0963092	0.0980017	0.0996755	0.101728	0.102692	0.105584	0.108465	0.10998
general engagement
	time	-30	-29.772	-29.544	-29.316	-29.088	-28.86	-28.632	-28.404	-28.176	-27.948	-27.72	-27.492	-27.264	-27.036	-26.808	-26.58	-26.352	-26.124	-25.896	-25.668	-25.44	-25.212	-24.984	-24.756	-24.528	-24.3	-24.072	-23.844	-23.616	-23.388	-23.16	-22.932	-22.704	-22.476	-22.248	-22.02	-21.792	-21.564	-21.336	-21.108	-20.88	-20.652	-20.424	-20.196	-19.968	-19.74	-19.512	-19.284
	mean	-0.00339518	0.00126185	0.00615251	0.00985593	0.0116512	0.0110799	0.0117761	0.0186355	0.0206393	0.0232503	0.0339085	0.0361475	0.0347335	0.03431	0.0323664	0.0298389	0.0261021	0.0147732	0.0103651	0.0106306	0.00581901	0.00121035	-0.00517977	-0.0136008	-0.0202029	-0.0275239	-0.032086	-0.035855	-0.0379455	-0.0402731	-0.0436375	-0.043126	-0.0420009	-0.0404465	-0.0493902	-0.0452595	-0.0406407	-0.0355303	-0.0313086	-0.0253863	-0.0202482	-0.0286615	-0.021851	-0.0160281	0.00253313	0.00608752	0.00657675	-0.00276478
	SEM	0.0960416	0.0999141	0.10348	0.106401	0.108721	0.10866	0.109363	0.105846	0.104365	0.101982	0.0945239	0.0912416	0.0884601	0.0857812	0.0834725	0.0813727	0.079506	0.0818508	0.0803494	0.080123	0.0785587	0.0767652	0.0748757	0.0741162	0.0722741	0.0719581	0.0707158	0.0698524	0.0700028	0.0711049	0.0737906	0.0762745	0.0797188	0.0838651	0.0865491	0.0910596	0.095519	0.0996996	0.103588	0.106956	0.110086	0.1163	0.119602	0.122726	0.138554	0.140142	0.142219	0.141243
whole-brain t-stats
	current engagement
		Grohn						Khalighinejad						Jahn						Bongioanni
			mean	0.1207					mean	0.1402					mean	0.043					mean	0.1735
			SE	0.0853					SE	0.0778					SE	0.0547					SE	0.1705
			animal means	0.2362	0.1309	-0.0147			animal means	-0.0029	0.3004	0.1215			animal means	0.0356	0.0589	0.0335			animal means	0.2681	0.079
	general engagement
		Grohn							mean	0.0563					mean	0.186					mean	0.8692
			mean	0.1908					SE	0.0914					SE	0.0474					SE	0.1565
			SE	0.1035					animal means	0.1059	-0.117	0.1917			animal means	0.2847	0.1369	0.122			animal means	0.6341	1.1043
			animal means	0.1687	0.2724	0.1406
[truncated: 216 more columns]

## Sheet: Figure 3B
current engagement
	time	-30	-29.772	-29.544	-29.316	-29.088	-28.86	-28.632	-28.404	-28.176	-27.948	-27.72	-27.492	-27.264	-27.036	-26.808	-26.58	-26.352	-26.124	-25.896	-25.668	-25.44	-25.212	-24.984	-24.756	-24.528	-24.3	-24.072	-23.844	-23.616	-23.388	-23.16	-22.932	-22.704	-22.476	-22.248	-22.02	-21.792	-21.564	-21.336	-21.108	-20.88	-20.652	-20.424	-20.196	-19.968	-19.74	-19.512	-19.284
	mean	0.287216	0.287395	0.287645	0.290038	0.293937	0.297652	0.303759	0.30731	0.316903	0.327502	0.335619	0.347199	0.359153	0.37008	0.379762	0.388164	0.394953	0.398694	0.402197	0.40446	0.404193	0.402397	0.399313	0.395248	0.389334	0.38304	0.376942	0.368608	0.361163	0.353676	0.346442	0.339894	0.334517	0.329832	0.320127	0.318856	0.317011	0.316477	0.317897	0.319906	0.322792	0.325143	0.330803	0.336905	0.342897	0.351178	0.360928	0.367828
	SEM	0.0951089	0.09654	0.0993611	0.103205	0.107841	0.11302	0.11877	0.124238	0.130064	0.13579	0.141067	0.146397	0.1513	0.155988	0.160113	0.163693	0.166611	0.168459	0.169797	0.169968	0.169773	0.169046	0.167485	0.16535	0.163066	0.160325	0.157259	0.154299	0.151403	0.148811	0.146768	0.145279	0.144206	0.143691	0.142696	0.142893	0.143214	0.143903	0.144633	0.145565	0.146646	0.147508	0.149038	0.150577	0.151532	0.153815	0.156402	0.156996
general engagement
	time	-30	-29.772	-29.544	-29.316	-29.088	-28.86	-28.632	-28.404	-28.176	-27.948	-27.72	-27.492	-27.264	-27.036	-26.808	-26.58	-26.352	-26.124	-25.896	-25.668	-25.44	-25.212	-24.984	-24.756	-24.528	-24.3	-24.072	-23.844	-23.616	-23.388	-23.16	-22.932	-22.704	-22.476	-22.248	-22.02	-21.792	-21.564	-21.336	-21.108	-20.88	-20.652	-20.424	-20.196	-19.968	-19.74	-19.512	-19.284
	mean	0.0142673	0.0179306	0.0199823	0.023654	0.0261969	0.0314371	0.0346429	0.0439974	0.0506587	0.058572	0.0719405	0.0814888	0.0917544	0.0982002	0.103698	0.108241	0.111257	0.105852	0.107849	0.112702	0.111853	0.110242	0.105955	0.0949831	0.0899078	0.0836381	0.0776881	0.0697832	0.0638536	0.058949	0.0543982	0.0501423	0.0460442	0.0443825	0.036512	0.0392925	0.0437161	0.0484557	0.0511364	0.0577267	0.0642335	0.0580165	0.0674192	0.075958	0.0922682	0.0979438	0.102235	0.0962713
	SEM	0.0981587	0.100901	0.103644	0.105708	0.107089	0.106906	0.107244	0.104683	0.104831	0.104985	0.10258	0.102716	0.102427	0.102745	0.103055	0.103182	0.102976	0.106751	0.105737	0.105683	0.104048	0.102004	0.0994853	0.0971485	0.0940456	0.091347	0.0889403	0.0861531	0.0847917	0.0847263	0.0860294	0.0887185	0.0927239	0.096735	0.0986365	0.102768	0.106206	0.10866	0.110109	0.110828	0.111189	0.109247	0.110505	0.112139	0.12183	0.122396	0.123909	0.121246
whole-brain t-stats
	current engagement
		Grohn						Khalighinejad						Jahn						Bongioanni
			mean	0.2153					mean	0.1559					mean	0.0996					mean	0.3471
			SE	0.0777					SE	0.0627					SE	0.0438					SE	0.1909
			animal means	0.3025	0.1251	0.2023			animal means	0.01	0.2402	0.2235			animal means	-0.0125	0.2081	0.111			animal means	0.4112	0.2829
	general engagement
		Grohn							mean	0.1731					mean	0.0516					mean	1.1053
			mean	0.2555					SE	0.086					SE	0.0405					SE	0.1705
			SE	0.0759					animal means	0.3072	-0.0518	0.2726			animal means	0.0831	0.0079	0.0637			animal means	0.7981	1.4124
			animal means	0.2804	0.2548	0.2289
[truncated: 216 more columns]

## Sheet: Figure 3C
current engagement
	time	-30	-29.772	-29.544	-29.316	-29.088	-28.86	-28.632	-28.404	-28.176	-27.948	-27.72	-27.492	-27.264	-27.036	-26.808	-26.58	-26.352	-26.124	-25.896	-25.668	-25.44	-25.212	-24.984	-24.756	-24.528	-24.3	-24.072	-23.844	-23.616	-23.388	-23.16	-22.932	-22.704	-22.476	-22.248	-22.02	-21.792	-21.564	-21.336	-21.108	-20.88	-20.652	-20.424	-20.196	-19.968	-19.74	-19.512	-19.284
	mean	0.260683	0.27695	0.292093	0.307278	0.321996	0.331808	0.342151	0.347551	0.355842	0.360347	0.356476	0.355981	0.351954	0.345101	0.336389	0.325529	0.312717	0.297751	0.282657	0.266811	0.251493	0.23654	0.223067	0.210688	0.200986	0.189908	0.181779	0.174746	0.17074	0.168644	0.170515	0.172096	0.174635	0.177934	0.182344	0.187209	0.191327	0.194664	0.198388	0.20208	0.206111	0.208625	0.214051	0.220214	0.224376	0.230943	0.238019	0.24126
	SEM	0.17679	0.176005	0.174971	0.173363	0.171357	0.166626	0.164184	0.159364	0.157199	0.155077	0.149633	0.148549	0.147664	0.14713	0.146709	0.146442	0.146217	0.146152	0.146045	0.146083	0.146037	0.146252	0.146485	0.146851	0.146873	0.148424	0.149868	0.151492	0.152917	0.154243	0.155315	0.156126	0.156731	0.156989	0.157732	0.157609	0.157085	0.156608	0.156273	0.15634	0.156988	0.159094	0.161883	0.165629	0.169261	0.175208	0.181808	0.18583
general engagement
	time	-30	-29.772	-29.544	-29.316	-29.088	-28.86	-28.632	-28.404	-28.176	-27.948	-27.72	-27.492	-27.264	-27.036	-26.808	-26.58	-26.352	-26.124	-25.896	-25.668	-25.44	-25.212	-24.984	-24.756	-24.528	-24.3	-24.072	-23.844	-23.616	-23.388	-23.16	-22.932	-22.704	-22.476	-22.248	-22.02	-21.792	-21.564	-21.336	-21.108	-20.88	-20.652	-20.424	-20.196	-19.968	-19.74	-19.512	-19.284
	mean	-0.0487794	-0.0481758	-0.0521313	-0.0567758	-0.0640222	-0.0635366	-0.0710017	-0.0767353	-0.0864602	-0.095054	-0.0970074	-0.105386	-0.118563	-0.126055	-0.133548	-0.140042	-0.145819	-0.167158	-0.172553	-0.177256	-0.179842	-0.179734	-0.17997	-0.178436	-0.175668	-0.170238	-0.164547	-0.156357	-0.147052	-0.137681	-0.12103	-0.110463	-0.100986	-0.0948883	-0.0884703	-0.0817088	-0.0752777	-0.0703789	-0.0692499	-0.0667175	-0.0652175	-0.08495	-0.0844803	-0.0847028	-0.0758085	-0.0757027	-0.0774415	-0.0883282
	SEM	0.0938972	0.0913148	0.0897121	0.0892512	0.0889068	0.0883817	0.0885965	0.087839	0.0892766	0.091458	0.0917725	0.0952041	0.0993766	0.103519	0.107641	0.111432	0.114697	0.119051	0.121595	0.122888	0.123531	0.123761	0.12329	0.122199	0.120434	0.119007	0.117987	0.117527	0.117755	0.118652	0.119098	0.122253	0.125763	0.129859	0.133527	0.138175	0.142957	0.147655	0.151879	0.155997	0.15966	0.168394	0.172446	0.175568	0.183889	0.184969	0.185337	0.178955
whole-brain t-stats
	current engagement
		Grohn						Khalighinejad						Jahn						Bongioanni
			mean	0.1063					mean	0.1413					mean	0.0797					mean	0.462
			SE	0.0702					SE	0.0516					SE	0.037					SE	0.1593
			animal means	0.2059	-0.0508	0.1405			animal means	0.0469	0.3129	0.0569			animal means	0.0431	0.1753	0.0134			animal means	0.5945	0.3295
	general engagement
		Grohn
			mean	0.1664					mean	0.1233					mean	0.1412					mean	0.9412
			SE	0.0637					SE	0.0706					SE	0.0364					SE	0.1507
			animal means	0.2025	0.1081	0.18			animal means	0.099	0.0297	0.2523			animal means	0.146	0.1411	0.1354			animal means	0.6921	1.1903
[truncated: 216 more columns]

## Sheet: Figure 3D
current engagement
	time	-30	-29.772	-29.544	-29.316	-29.088	-28.86	-28.632	-28.404	-28.176	-27.948	-27.72	-27.492	-27.264	-27.036	-26.808	-26.58	-26.352	-26.124	-25.896	-25.668	-25.44	-25.212	-24.984	-24.756	-24.528	-24.3	-24.072	-23.844	-23.616	-23.388	-23.16	-22.932	-22.704	-22.476	-22.248	-22.02	-21.792	-21.564	-21.336	-21.108	-20.88	-20.652	-20.424	-20.196	-19.968	-19.74	-19.512	-19.284
	mean	0.00209009	0.00709306	0.010932	0.0162793	0.0225753	0.0267098	0.0323359	0.0377097	0.0457747	0.0536132	0.0573781	0.06451	0.0703239	0.0739575	0.0767699	0.0775881	0.0767752	0.0748046	0.0710143	0.0651587	0.0594472	0.0527592	0.0463809	0.0399014	0.0319066	0.0244472	0.0173957	0.0109533	0.00591898	0.000963914	-0.00301929	-0.00689655	-0.0101112	-0.0118085	-0.0162578	-0.016658	-0.0154523	-0.0132213	-0.00908331	-0.00360854	0.00360344	0.0140905	0.0232069	0.0332132	0.0409354	0.0530175	0.0670669	0.0796775
	SEM	0.140759	0.136041	0.131496	0.126865	0.122501	0.117909	0.114851	0.112115	0.111017	0.110904	0.110932	0.112663	0.115	0.117788	0.120626	0.123405	0.125865	0.127949	0.129329	0.130482	0.130778	0.13058	0.12978	0.128589	0.127126	0.125631	0.124136	0.122878	0.121407	0.120315	0.119239	0.118193	0.117362	0.116369	0.116794	0.116302	0.116132	0.116613	0.117317	0.118801	0.120903	0.124567	0.127857	0.131747	0.134339	0.139178	0.144119	0.149058
general engagement
	time	-30	-29.772	-29.544	-29.316	-29.088	-28.86	-28.632	-28.404	-28.176	-27.948	-27.72	-27.492	-27.264	-27.036	-26.808	-26.58	-26.352	-26.124	-25.896	-25.668	-25.44	-25.212	-24.984	-24.756	-24.528	-24.3	-24.072	-23.844	-23.616	-23.388	-23.16	-22.932	-22.704	-22.476	-22.248	-22.02	-21.792	-21.564	-21.336	-21.108	-20.88	-20.652	-20.424	-20.196	-19.968	-19.74	-19.512	-19.284
	mean	0.0804306	0.07688	0.0708305	0.0678602	0.0623585	0.0619133	0.057024	0.0566691	0.0562542	0.0574395	0.0613124	0.0652908	0.0706884	0.0754211	0.0797578	0.0838159	0.0866565	0.0954595	0.0917455	0.0838049	0.078033	0.0699317	0.0618671	0.0551826	0.0461842	0.0334008	0.0254875	0.0136917	0.00158003	-0.00821848	-0.0113048	-0.0210995	-0.0269234	-0.0336956	-0.0433043	-0.0436512	-0.0419779	-0.0394583	-0.0354069	-0.029529	-0.0224972	-0.00474477	-0.00154061	0.00307916	0.0264349	0.0337354	0.0399578	0.0408942
	SEM	0.122127	0.122943	0.124481	0.126167	0.12868	0.131293	0.134454	0.137737	0.140686	0.143235	0.145429	0.146734	0.147133	0.146751	0.145623	0.143708	0.141145	0.140449	0.137776	0.134728	0.131906	0.129667	0.127768	0.126365	0.125883	0.126205	0.126395	0.127024	0.127525	0.127619	0.126761	0.125964	0.124574	0.122673	0.118832	0.115742	0.111974	0.10773	0.103291	0.0989675	0.0951618	0.0972835	0.0940269	0.092517	0.106715	0.108643	0.11185	0.115994
whole-brain t-stats
	current engagement
		Grohn						Khalighinejad						Jahn						Bongioanni
			mean	-0.2349					mean	-0.1433					mean	-0.1068					mean	0.2297
			SE	0.0827					SE	0.0551					SE	0.0328					SE	0.0884
			animal means	-0.1065	-0.2696	-0.3435			animal means	-0.1252	-0.0198	-0.2985			animal means	-0.0235	-0.1122	-0.2026			animal means	0.0875	0.372
	general engagement
		Grohn
			mean	0.0617					mean	0.0918					mean	0.1366					mean	0.7781
			SE	0.0643					SE	0.0724					SE	0.0378					SE	0.1221
			animal means	0.0805	0.1128	-0.0053			animal means	0.0519	0.0609	0.1692			animal means	0.2038	0.1552	0.0327			animal means	0.5076	1.0485
[truncated: 216 more columns]

## Sheet: Figure 4B
	pgACC	BF	sham	POp
	0.05	0.1	0.1	0.05
	0.1	0.2	0.2	0.1
	0.15	0.3	0.3	0.15
	0.2	0.4	0.4	0.2
	0.25	0.5	0.5	0.25
	0.3	0.6	0.6	0.3
	0.35	0.7	0.7	0.35
	0.4	0.8	0.8	0.4
	0.45	0.9	0.9	0.45
	0.5	1	1	0.5
	0.55	1.1	1.1	0.55
	0.6	1.2	1.2	0.6
	0.65	1.25	1.3	0.7
	0.65	1.3	1.4	0.8
	0.65	1.35	1.45	0.95
	0.65	1.4	1.5	1.1
	0.65	1.45	1.6	1.25
	0.65	1.5	1.7	1.4
	0.7	1.55	1.8	1.55
	0.75	1.6	1.9	1.7
	0.8	1.65	2	1.85
	0.85	1.7	2.1	2
	0.9	1.75	2.2	2.2
	0.95	1.8	2.3	2.4
	1	1.85	2.45	2.55
	1.05	1.9	2.6	2.7
	1.1	1.95	2.75	2.85
	1.15	2	2.9	3
	1.2	2.05	3.05	3.15
	1.25	2.05	3.2	3.35
	1.3	2.05	3.35	3.55
	1.35	2.05	3.6	3.75
	1.4	2.05	3.85	3.95
	1.45	2.1	4.1	4.15
	1.5	2.15	4.35	4.35
	1.55	2.2	4.6	4.55
	1.6	2.25	4.8	4.75
	1.7	2.35	5	4.95
	1.8	2.45	5.2	5.15
	1.9	2.55	5.4	5.35
	2	2.65	5.6	5.5
	2.1	2.75	5.8	5.65
	2.2	2.85	5.95	5.8
	2.3	2.95	6.05	5.95
	2.4	3.05	6.15	6.1
	2.55	3.15	6.2	6.25
	2.7	3.25	6.25	6.4
	2.85	3.3	6.3	6.55
	3	3.35	6.35	6.7
	3.1	3.4	6.4	6.85
	3.2	3.45	6.45	7
	3.3	3.5	6.55	7.2
	3.4	3.55	6.65	7.45
	3.5	3.55	6.75	7.7
	3.6	3.55	6.9	7.9
	3.7	3.55	7.05	8.1
	3.75	3.55	7.2	8.3
	3.8	3.55	7.35	8.5
	3.85	3.55	7.5	8.7
	3.85	3.6	7.65	8.85
	3.85	3.65	7.8	9
	3.85	3.7	7.95	9.15
	3.85	3.75	8.1	9.3
	3.85	3.8	8.2	9.45
	3.85	3.85	8.3	9.6
	3.85	3.9	8.4	9.75
	3.85	3.95	8.5	9.9
	3.85	4	8.55	10
	3.85	4.05	8.6	10.1
	3.85	4.1	8.65	10.2
	3.85	4.15	8.7	10.3
	3.85	4.2	8.75	10.4
	3.85	4.25	8.8	10.5
	3.85	4.3	8.85	10.6
	3.85	4.35	8.9	10.7
	3.85	4.4	8.95	10.8
	3.85	4.45	9	10.95
	3.85	4.5	9.05	11.1
	3.85	4.55	9.1	11.2
	3.85	4.6	9.15	11.3
	3.85	4.65	9.2	11.4
	3.85	4.75	9.3	11.5
	3.85	4.85	9.4	11.6
	3.85	4.95	9.5	11.7
	3.85	5.05	9.6	11.8
	3.85	5.2	9.7	11.9
	3.85	5.4	9.8	12
	3.85	5.6	9.9	12.1
	3.85	5.8	10	12.2
	3.85	6	10.1	12.3
	3.85	6.25	10.2	12.4
	3.9	6.5	10.3	12.45
	3.95	6.75	10.4	12.5
	4	7	10.5	12.55
	4.05	7.25	10.6	12.6
	4.1	7.55	10.65	12.65
	4.15	7.85	10.7	12.7
	4.2	8.15	10.75	12.85
	4.25	8.45	10.8	13
	4.3	8.75	10.85	13.15
	4.35	9.05	10.85	13.3
	4.4	9.35	10.85	13.45
	4.45	9.65	10.85	13.6
	4.5	9.95	10.85	13.8
	4.55	10.25	10.85	14
	4.6	10.5	10.85	14.2
	4.65	10.75	10.85	14.4
	4.7	11	10.85	14.6
	4.75	11.2	10.85	14.8
	4.8	11.4	10.9	15.05
	4.85	11.6	10.95	15.3
	4.95	11.8	11	15.55
	5.05	12	11.05	15.8
	5.15	12.2	11.15	16.05
	5.25	12.4	11.3	16.25
	5.35	12.6	11.5	16.45
	5.45	12.8	11.7	16.65
	5.55	12.95	11.9	16.8
	5.65	13.1	12.1	16.95
	5.75	13.2	12.3	17.1
	5.85	13.35	12.5	17.25
	5.95	13.5	12.7	17.4
	6.05	13.6	12.9	17.55
	6.15	13.7	13.1	17.7
	6.25	13.8	13.3	17.85
	6.35	13.9	13.5	18
	6.45	14	13.7	18.15
	6.55	14.05	13.85	18.3
	6.65	14.1	14	18.45
	6.75	14.15	14.15	18.6
	6.85	14.2	14.3	18.75
	6.95	14.25	14.45	18.9
	7.05	14.3	14.6	19.05
	7.15	14.35	14.75	19.2
	7.25	14.4	14.9	19.35
	7.4	14.4	15.05	19.45
	7.55	14.4	15.2	19.55
	7.7	14.4	15.3	19.65
	7.85	14.4	15.45	19.75
	8	14.4	15.6	19.85
	8.15	14.4	15.75	19.95
	8.3	14.4	15.95	20.05
	8.45	14.4	16.15	20.15
	8.6	14.4	16.35	20.25
	8.75	14.4	16.55	20.35
	8.95	14.45	16.75	20.45
	9.1	14.5	16.95	20.55
	9.25	14.55	17.15	20.65
	9.4	14.65	17.35	20.75
	9.55	14.75	17.55	20.85
	9.65	14.85	17.75	20.95
	9.75	14.95	17.95	21.05
	9.85	15.05	18.05	21.15
	9.95	15.15	18.15	21.25
	10.05	15.25	18.25	21.35
	10.1	15.35	18.35	21.45
	10.15	15.45	18.45	21.55
	10.2	15.5	18.55	21.65
	10.25	15.55	18.6	21.75
	10.3	15.7	18.65	21.85
	10.35	15.85	18.75	21.95
	10.35	16	18.85	22.05
	10.35	16.15	18.95	22.15
	10.35	16.3	19.05	22.25
	10.45	16.45	19.15	22.35
	10.55	16.6	19.25	22.45
	10.65	16.7	19.35	22.55
	10.75	16.85	19.45	22.65
	10.85	17	19.6	22.75
	10.95	17.1	19.8	22.85
	11.05	17.2	20	22.95
	11.15	17.3	20.2	23.05
	11.25	17.35	20.4	23.15
	11.35	17.4	20.6	23.25
	11.4	17.45	20.75	23.35
	11.45	17.5	20.9	23.45
	11.5	17.55	21.05	23.55
	11.55	17.6	21.2	23.65
	11.6	17.65	21.35	23.75
	11.65	17.75	21.5	23.85
	11.7	17.85	21.65	23.95
	11.75	17.95	21.8	24.1
	11.8	18.05	21.95	24.25
	11.9	18.15	22.1	24.45
	12	18.25	22.2	24.6
	12.1	18.35	22.3	24.75
	12.2	18.45	22.4	24.9
	12.3	18.55	22.5	25.1
	12.4	18.65	22.6	25.3
	12.5	18.75	22.7	25.5
	12.55	18.85	22.9	25.7
	12.6	18.9	23.15	25.9
	12.65	18.95	23.4	26.05
	12.7	19	23.65	26.2
	12.8	19.05	23.9	26.35
	12.85	19.1	24.15	26.5
	12.9	19.15	24.4	26.65
	12.95	19.2	24.65	26.8
	13.05	19.25	24.9	26.95
	13.15	19.3	25.15	27.1
	13.25	19.35	25.35	27.2
	13.35	19.45	25.55	27.3
	13.45	19.55	25.75	27.45
	13.55	19.7	25.95	27.6
	13.65	19.85	26.15	27.8
	13.8	20	26.35	28
	13.95	20.2	26.5	28.2
	14.1	20.4	26.65	28.4
	14.25	20.6	26.8	28.6
	14.4	20.8	26.9	28.8
	14.55	21.05	27	29
	14.65	21.3	27.1	29.15
	14.75	21.55	27.2	29.3
	14.85	21.8	27.3	29.45
	14.95	22.05	27.4	29.55
	15.05	22.3	27.5	29.65
	15.15	22.5	27.65	29.7
	15.2	22.7	27.8	29.75
	15.25	22.9	27.9	29.8
	15.3	23.1	28	29.8
	15.35	23.2	28.1	29.8
	15.4	23.3	28.2	29.8
	15.45	23.4	28.3	29.8
	15.5	23.5	28.45	29.8
	15.55	23.6	28.6	29.8
	15.65	23.7	28.75	29.85
	15.75	23.8	28.9	29.9
	15.85	23.9	29.05	29.95
	15.95	23.95	29.25	30
	16.05	24	29.45	30.05
	16.15	24.05	29.65	30.1
	16.3	24.1	29.85	30.15
	16.45	24.15	30.05	30.2
	16.6	24.2	30.25	30.25
	16.75	24.25	30.45	30.3
	16.9	24.3	30.6	30.35
	17.05	24.35	30.75	30.4
	17.2	24.4	30.9	30.45
	17.35	24.5	31.05	30.5
	17.5	24.6	31.2	30.55
	17.65	24.7	31.4	30.6
	17.8	24.8	31.6	30.65
	17.9	24.9	31.8	30.7
	18	25.05	32	30.75
	18.1	25.2	32.2	30.75
	18.2	25.4	32.4	30.75
	18.3	25.6	32.6	30.75
	18.4	25.8	32.8	30.75
	18.5	25.95	33	30.75
	18.6	26.1	33.2	30.75
	18.7	26.25	33.4	30.8
	18.8	26.4	33.6	30.85
	18.9	26.55	33.8	30.9
	19	26.7	33.95	31
	19.1	26.85	34.1	31.1
	19.2	27	34.2	31.2
	19.3	27.15	34.25	31.3
	19.4	27.2	34.3	31.4
	19.5	27.2	34.35	31.55
	19.6	27.2	34.4	31.7
	19.7	27.2	34.45	31.85
	19.8	27.2	34.5	32.05
	19.9	27.2	34.55	32.25
	19.95	27.2	34.6	32.45
	20.05	27.2	34.65	32.65
	20.15	27.2	34.7	32.85
	20.25	27.2	34.75	33.05
	20.35	27.2	34.85	33.2
	20.45	27.2	35	33.35
	20.55	27.2	35.15	33.5
	20.65	27.2	35.3	33.65
	20.75	27.2	35.45	33.8
	20.85	27.25	35.65	33.95
	20.95	27.3	35.85	34.05
	21.05	27.35	36.05	34.15
	21.15	27.4	36.25	34.25
	21.25	27.45	36.45	34.3
	21.4	27.5	36.65	34.3
	21.55	27.55	36.8	34.3
	21.7	27.6	36.95	34.3
	21.85	27.65	37.2	34.3
	22	27.7	37.45	34.3
	22.15	27.75	37.7	34.35
	22.3	27.8	37.95	34.4
	22.45	27.85	38.2	34.45
	22.6	27.95	38.4	34.5
	22.75	28.1	38.6	34.55
	22.9	28.25	38.8	34.6
	23	28.4	39	34.7
	23.1	28.6	39.2	34.8
	23.2	28.8	39.45	34.9
	23.3	29	39.7	35
	23.4	29.25	39.95	35.1
	23.5	29.5	40.2	35.25
	23.6	29.75	40.4	35.4
	23.7	30	40.6	35.55
	23.8	30.25	40.8	35.7
	23.9	30.5	41	35.85
	24	30.7	41.2	36
	24.1	30.9	41.4	36.15
	24.15	31.1	41.6	36.3
	24.2	31.3	41.8	36.45
	24.25	31.45	41.95	36.6
	24.3	31.6	42.1	36.75
	24.35	31.75	42.25	36.9
	24.45	31.85	42.45	37.1
	24.55	31.95	42.65	37.3
	24.65	32.05	42.85	37.5
	24.75	32.15	43.05	37.7
	24.85	32.25	43.25	37.9
	24.95	32.35	43.45	38.1
	25.05	32.45	43.65	38.3
	25.15	32.55	43.85	38.5
	25.25	32.6	44.05	38.7
	25.35	32.65	44.25	38.95
	25.45	32.7	44.45	39.2
	25.55	32.75	44.65	39.45
	25.65	32.85	44.85	39.7
	25.75	32.95	45.05	39.95
	25.85	33.05	45.25	40.15
	25.95	33.15	45.45	40.35
	26.05	33.25	45.65	40.55
	26.15	33.35	45.85	40.65
	26.25	33.5	46.05	40.75
	26.4	33.65	46.2	40.8
	26.55	33.8	46.35	40.85
	26.7	33.95	46.5	40.9
	26.85	34.05	46.65	41
	27	34.15	46.85	41.1
	27.15	34.3	47	41.2
	27.3	34.45	47.15	41.3
	27.45	34.6	47.3	41.4
	27.6	34.75	47.4	41.5
	27.75	34.9	47.5	41.6
	27.9	35.1	47.6	41.7
	28.05	35.25	47.7	41.8
	28.2	35.4	47.8	41.9
	28.35	35.55	47.9	42
	28.5	35.7	48	42.1
	28.65	35.85	48.1	42.15
	28.75	36	48.2	42.2
	28.85	36.15	48.25	42.25
	28.95	36.3	48.25	42.3
	29.05	36.45	48.25	42.35
	29.15	36.6	48.3	42.35
	29.2	36.75	48.35	42.35
	29.25	36.85	48.4	42.4
	29.3	36.95	48.45	42.45
	29.3	37.05	48.5	42.5
	29.3	37.2	48.55	42.55
	29.3	37.35	48.6	42.6
	29.3	37.55	48.65	42.7
	29.3	37.75	48.7	42.8
	29.3	37.95	48.75	42.9
	29.3	38.05	48.9	43
	29.3	38.15	49.05	43.1
	29.35	38.25	49.2	43.2
	29.4	38.35	49.35	43.3
	29.45	38.45	49.5	43.4
	29.5	38.5	49.65	43.5
	29.55	38.55	49.8	43.6
	29.6	38.6	49.95	43.7
	29.65	38.65	50.1	43.8
	29.7	38.7	50.25	43.9
	29.75	38.8	50.4	44
	29.8	38.9	50.55	44.1
	29.85	39	50.7	44.2
	29.9	39.1	50.85	44.3
	29.95	39.2	51	44.4
	30	39.3	51.15	44.5
	30.05	39.4	51.3	44.55
	30.15	39.55	51.45	44.65
	30.25	39.7	51.6	44.75
	30.35	39.9	51.75	44.85
	30.5	40.1	51.9	44.95
	30.65	40.3	52.05	45.05
	30.8	40.5	52.2	45.15
	30.95	40.7	52.35	45.25
	31.15	40.85	52.5	45.35
	31.35	41	52.65	45.45
	31.55	41.15	52.8	45.55
	31.75	41.3	53	45.65
	31.95	41.4	53.2	45.75
	32.15	41.5	53.4	45.8
	32.35	41.6	53.6	45.85
	32.6	41.7	53.8	45.9
	32.8	41.8	54	45.95
	33	41.9	54.15	46
	33.15	42	54.3	46.05
	33.3	42.1	54.45	46.15
	33.4	42.2	54.6	46.25
	33.5	42.3	54.75	46.35
	33.6	42.4	54.95	46.45
	33.7	42.5	55.15	46.55
	33.8	42.65	55.35	46.65
	33.9	42.85	55.55	46.75
	34	43.05	55.75	46.85
	34.1	43.25	55.95	46.95
	34.2	43.45	56.15	47.05
	34.25	43.65	56.35	47.15
	34.3	43.85	56.55	47.25
	34.35	44.05	56.7	47.35
	34.4	44.25	56.85	47.45
	34.45	44.45	57	47.55
	34.5	44.65	57.15	47.65
	34.55	44.9	57.3	47.75
	34.6	45.1	57.45	47.85
	34.65	45.3	57.6	47.95
	34.7	45.5	57.7	48.05
	34.75	45.7	57.75	48.15
	34.8	45.9	57.8	48.25
	34.85	46.15	57.8	48.35
	34.9	46.4	57.8	48.5
	34.95	46.65	57.8	48.65
	35	46.9	57.8	48.8
	35.05	47.15	57.8	48.95
	35.1	47.4	57.8	49.1
	35.15	47.65	57.8	49.25
	35.2	47.9	57.8	49.4
	35.25	48.15	57.8	49.55
	35.3	48.4	57.8	49.7
	35.35	48.65	57.8	49.8
	35.4	48.9	57.8	49.9
	35.45	49.15	57.8	50
	35.5	49.4	57.8	50.2
	35.6	49.7	57.8	50.45
	35.7	50	57.85	50.6
	35.8	50.3	57.9	50.75
	35.9	50.6	57.95	50.95
	36	50.9	58.05	51.15
	36.1	51.2	58.15	51.35
	36.2	51.5	58.25	51.55
	36.25	51.8	58.35	51.75
	36.35	52.1	58.45	51.9
	36.45	52.4	58.55	52.05
	36.55	52.7	58.65	52.25
	36.65	53	58.8	52.45
	36.75	53.3	58.95	52.65
	36.85	53.6	59.1	52.85
	37	53.9	59.2	53.05
	37.15	54.2	59.3	53.25
	37.3	54.45	59.4	53.45
	37.45	54.7	59.5	53.6
	37.6	54.95	59.65	53.8
	37.75	55.2	59.8	54
	37.9	55.45	59.95	54.15
	38.05	55.7	60.1	54.3
	38.2	56	60.25	54.45
	38.35	56.3	60.4	54.6
	38.5	56.6	60.55	54.75
	38.65	56.9	60.7	54.9
	38.8	57.2	60.85	55.05
	38.9	57.5	61	55.2
	39	57.8	61.15	55.35
	39.1	58.05	61.3	55.45
	39.2	58.3	61.4	55.55
	39.3	58.55	61.5	55.65
	39.35	58.75	61.6	55.75
	39.4	58.95	61.7	55.85
	39.45	59.1	61.8	56
	39.5	59.25	61.85	56.15
	39.55	59.4	61.9	56.35
	39.6	59.55	61.95	56.55
	39.65	59.7	62	56.75
	39.7	59.85	62.05	56.95
	39.75	60	62.1	57.2
	39.75	60.15	62.15	57.45
	39.75	60.3	62.2	57.7
	39.75	60.4	62.25	57.9
	39.75	60.5	62.35	58.1
	39.75	60.6	62.45	58.3
	39.75	60.7	62.55	58.45
	39.75	60.8	62.65	58.6
	39.75	60.9	62.75	58.75
	39.75	61	62.85	58.95
	39.75	61.1	62.95	59.15
	39.75	61.2	63.05	59.35
	39.75	61.3	63.15	59.55
	39.75	61.4	63.25	59.65
	39.75	61.5	63.35	59.7
	39.75	61.6	63.4	59.75
	39.8	61.7	63.45	59.8
	39.85	61.8	63.5	59.85
	39.9	61.9	63.55	59.9
	40	62.05	63.6	59.95
	40.1	62.25	63.65	60
	40.2	62.5	63.7	60.05
	40.3	62.75	63.75	60.1
	40.4	63	63.8	60.15
	40.55	63.25	63.85	60.2
	40.7	63.45	63.9	60.2
	40.85	63.65	63.95	60.2
	41.05	63.85	64	60.25
	41.25	64	64.05	60.3
	41.45	64.15	64.1	60.35
	41.65	64.3	64.15	60.4
	41.85	64.45	64.2	60.45
	42.05	64.6	64.25	60.5
	42.25	64.75	64.35	60.6
	42.45	64.9	64.45	60.7
	42.7	65	64.55	60.85
	42.9	65.1	64.65	61
	43.1	65.25	64.75	61.15
	43.3	65.4	64.9	61.3
	43.5	65.55	65.05	61.45
	43.7	65.7	65.2	61.65
	43.9	65.85	65.35	61.85
	44.1	66	65.5	62
	44.3	66.15	65.65	62.15
	44.45	66.3	65.8	62.3
	44.65	66.45	65.95	62.45
	44.85	66.6	66.1	62.6
	45.05	66.75	66.2	62.75
	45.2	66.9	66.3	62.95
	45.35	67.1	66.4	63.1
	45.45	67.3	66.5	63.25
	45.55	67.45	66.6	63.4
	45.65	67.6	66.65	63.5
	45.75	67.75	66.7	63.6
	45.85	67.9	66.75	63.7
	45.95	68.05	66.8	63.8
	46.05	68.2	66.85	63.9
	46.15	68.3	66.9	64
	46.25	68.4	66.95	64.1
	46.35	68.5	67	64.15
	46.5	68.6	67.05	64.2
	46.65	68.7	67.1	64.25
	46.8	68.8	67.15	64.3
	46.95	68.95	67.2	64.35
	47.1	69.1	67.25	64.45
	47.25	69.25	67.3	64.5
	47.4	69.35	67.35	64.55
	47.55	69.45	67.4	64.6
	47.7	69.55	67.5	64.65
	47.85	69.65	67.65	64.7
	47.95	69.75	67.8	64.75
	48.05	69.85	67.95	64.8
	48.15	69.95	68.1	64.85
	48.25	70	68.25	64.9
	48.35	70.05	68.4	64.95
	48.45	70.1	68.55	65.05
	48.55	70.15	68.7	65.15
	48.7	70.15	68.8	65.3
	48.85	70.15	68.9	65.45
	49	70.15	69	65.6
	49.1	70.15	69.1	65.75
	49.15	70.2	69.2	65.9
	49.2	70.25	69.3	66.05
	49.25	70.3	69.4	66.25
	49.3	70.35	69.45	66.45
	49.35	70.4	69.5	66.65
	49.45	70.45	69.55	66.85
	49.6	70.5	69.6	67.05
	49.75	70.6	69.65	67.25
	49.9	70.7	69.7	67.45
	50.05	70.8	69.75	67.6
	50.2	70.9	69.8	67.75
	50.35	71.05	69.85	67.9
	50.5	71.25	69.9	68.05
	50.65	71.45	69.95	68.2
	50.8	71.65	70	68.35
	50.9	71.85	70.05	68.5
	51	72.05	70.1	68.65
	51.1	72.25	70.15	68.85
	51.2	72.45	70.2	69.05
	51.3	72.65	70.25	69.25
	51.4	72.95	70.3	69.45
	51.5	73.2	70.35	69.65
	51.6	73.45	70.4	69.85
	51.7	73.7	70.5	70.05
	51.8	73.95	70.6	70.25
	51.9	74.2	70.7	70.45
	52	74.4	70.8	70.65
	52.1	74.6	70.9	70.85
	52.2	74.8	70.95	71.05
	52.3	75	71	71.25
	52.4	75.2	71.05	71.45
	52.6	75.4	71.1	71.65
	52.8	75.6	71.15	71.85
	53	75.75	71.2	72.05
	53.2	75.9	71.25	72.25
	53.4	76	71.3	72.4
	53.6	76.1	71.35	72.55
	53.8	76.25	71.4	72.7
	54	76.35	71.45	72.85
	54.2	76.45	71.5	73
	54.4	76.55	71.55	73.15
	54.6	76.65	71.6	73.3
	54.8	76.75	71.65	73.5
	55	76.9	71.7	73.65
	55.2	77.05	71.75	73.8
	55.4	77.2	71.9	73.95
	55.6	77.35	72.05	74.1
	55.8	77.55	72.2	74.3
	55.95	77.75	72.35	74.5
	56.1	77.95	72.5	74.7
	56.25	78.15	72.65	74.9
	56.4	78.35	72.8	75.1
	56.55	78.55	73	75.3
	56.7	78.75	73.2	75.5
	56.85	78.95	73.4	75.7
	57	79.15	73.6	75.95
	57.15	79.35	73.8	76.2
	57.3	79.55	74	76.4
	57.45	79.7	74.2	76.6
	57.6	79.85	74.45	76.75
	57.75	80	74.7	76.9
	57.9	80.15	74.95	77.05
	58.05	80.3	75.2	77.2
	58.2	80.45	75.45	77.35
	58.35	80.6	75.7	77.5
	58.5	80.75	75.95	77.65
	58.65	80.9	76.15	77.85
	58.8	81	76.35	78.05
	58.95	81.1	76.55	78.25
	59.1	81.2	76.75	78.45
	59.2	81.3	76.95	78.65
	59.3	81.4	77.15	78.8
	59.4	81.5	77.35	78.95
	59.5	81.6	77.55	79.1
	59.6	81.75	77.75	79.25
	59.7	81.9	77.9	79.4
	59.8	82.1	78.05	79.55
	59.9	82.3	78.2	79.75
	60	82.5	78.35	79.95
	60.1	82.7	78.45	80.15
	60.15	82.9	78.55	80.25
	60.2	83.1	78.65	80.35
	60.25	83.3	78.75	80.45
	60.3	83.5	78.9	80.55
	60.35	83.7	79.05	80.65
	60.4	83.9	79.15	80.8
	60.45	84.1	79.25	80.95
	60.5	84.2	79.4	81.1
	60.55	84.3	79.55	81.25
	60.6	84.4	79.7	81.35
	60.65	84.5	79.85	81.45
	60.7	84.6	80	81.55
	60.75	84.7	80.15	81.65
	60.85	84.8	80.35	81.75
	60.95	84.9	80.55	81.85
	61.1	85	80.75	81.95
	61.25	85.1	80.95	82.05
	61.4	85.2	81.15	82.15
	61.55	85.3	81.35	82.25
	61.7	85.4	81.55	82.4
	61.85	85.6	81.75	82.6
	62	85.85	81.95	82.8
	62.15	86.1	82.15	83
	62.3	86.35	82.35	83.2
	62.45	86.65	82.55	83.4
	62.6	86.95	82.75	83.55
	62.7	87.2	82.95	83.7
	62.75	87.45	83.15	83.85
	62.8	87.65	83.35	84
	62.85	87.85	83.55	84.2
	62.9	88.05	83.7	84.4
	62.95	88.25	83.9	84.6
	63	88.45	84.1	84.8
	63.05	88.7	84.3	85
	63.1	88.95	84.5	85.2
	63.2	89.2	84.7	85.4
	63.3	89.45	84.9	85.55
	63.4	89.65	85.1	85.7
	63.5	89.85	85.3	85.85
	63.6	90.1	85.5	86.05
	63.7	90.35	85.7	86.25
	63.75	90.65	85.85	86.45
	63.8	90.95	86	86.65
	63.85	91.2	86.15	86.85
	63.9	91.45	86.3	87.05
	63.95	91.7	86.45	87.25
	64	91.95	86.6	87.45
	64.05	92.2	86.75	87.65
	64.1	92.45	86.85	87.85
	64.15	92.7	87	88.05
	64.25	92.95	87.1	88.25
	64.35	93.2	87.15	88.45
	64.45	93.45	87.2	88.65
	64.55	93.65	87.25	88.9
	64.65	93.9	87.3	89.15
	64.75	94.15	87.35	89.35
	64.85	94.4	87.4	89.55
	64.95	94.65	87.5	89.75
	65.05	94.9	87.6	89.95
	65.2	95.15	87.7	90.2
	65.35	95.4	87.85	90.45
	65.5	95.65	88.05	90.7
	65.65	95.9	88.2	90.95
	65.8	96.15	88.35	91.25
	65.95	96.4	88.5	91.55
	66.1	96.65	88.65	91.8
	66.3	96.9	88.8	92.05
	66.5	97.15	88.95	92.3
	66.65	97.4	89.1	92.55
	66.8	97.65	89.25	92.8
	66.95	97.9	89.4	93.05
	67.15	98.15	89.5	93.3
	67.35	98.35	89.6	93.55
	67.55	98.65	89.7	93.8
	67.75	98.95	89.75	94.05
	67.95	99.3	89.85	94.3
	68.1	99.65	89.95	94.55
	68.25	100	90.05	94.8
	68.4	100.35	90.15	95.05
	68.55	100.7	90.3	95.2
	68.7	101.05	90.45	95.35
	68.85	101.4	90.6	95.55
	69	101.75	90.75	95.75
	69.15	102.05	90.9	96
	69.35	102.4	91.05	96.25
	69.55	102.75	91.2	96.55
	69.75	103.1	91.35	96.85
	69.95	103.45	91.5	97.15
	70.15	103.8	91.65	97.45
	70.35	104.05	91.8	97.7
	70.55	104.25	91.95	97.9
	70.75	104.45	92.1	98.1
	70.95	104.6	92.25	98.3
	71.1	104.75	92.45	98.5
	71.25	104.9	92.65	98.7
	71.4	105.05	92.85	98.9
	71.55	105.15	93.05	99.15
	71.7	105.25	93.25	99.4
	71.9	105.35	93.45	99.65
	72.1	105.45	93.7	99.9
	72.25	105.55	93.95	100.1
	72.4	105.65	94.2	100.3
	72.55	105.7	94.45	100.5
	72.7	105.75	94.7	100.7
	72.85	105.8	94.95	100.9
	73	105.85	95.2	101.1
	73.15	105.9	95.4	101.3
	73.3	105.9	95.6	101.5
	73.4	105.9	95.8	101.6
	73.5	105.9	96	101.7
	73.55	105.9	96.2	101.8
	73.6	105.9	96.4	101.95
	73.65	105.9	96.6	102.1
	73.65	105.9	96.75	102.2
	73.65	105.9	96.9	102.35
	73.65	106	97	102.5
	73.65	106.1	97.1	102.65
	73.7	106.2	97.2	102.8
	73.75	106.3	97.3	102.95
	73.8	106.45	97.4	103.1
	73.85	106.6	97.5	103.3
	73.9	106.8	97.6	103.5
	73.95	107	97.7	103.7
	74	107.2	97.8	103.9
	74.05	107.4	97.9	104.15
	74.1	107.6	98.1	104.4
	74.15	107.8	98.3	104.65
	74.2	108	98.5	104.9
	74.25	108.2	98.7	105.15
	74.3	108.4	98.9	105.4
	74.35	108.65	99.1	105.55
	74.4	108.85	99.3	105.7
	74.45	109.05	99.5	105.85
	74.5	109.25	99.7	106
	74.55	109.45	99.9	106.1
	74.65	109.65	100.1	106.2
	74.75	109.9	100.3	106.3
	74.85	110.1	100.5	106.4
	74.95	110.3	100.7	106.5
	75.05	110.5	100.9	106.6
	75.15	110.7	101.1	106.7
	75.25	110.9	101.35	106.8
	75.4	111.1	101.6	106.9
	75.55	111.3	101.85	107.05
	75.7	111.4	102.1	107.2
	75.85	111.5	102.35	107.35
	76	111.6	102.6	107.5
	76.1	111.7	102.85	107.65
	76.2	111.8	103.1	107.8
	76.35	111.9	103.35	107.95
	76.55	112	103.55	108.1
	76.75	112.15	103.75	108.25
	76.95	112.3	103.95	108.4
	77.15	112.45	104.15	108.55
	77.35	112.65	104.35	108.7
	77.55	112.85	104.55	108.85
	77.75	113.05	104.75	109
	78	113.25	104.9	109.1
	78.25	113.45	105.05	109.15
	78.5	113.7	105.2	109.2
	78.7	113.95	105.3	109.3
	78.95	114.2	105.4	109.4
	79.2	114.45	105.5	109.5
	79.45	114.7	105.6	109.6
	79.7	114.95	105.7	109.7
	79.95	115.2	105.8	109.8
	80.2	115.45	105.9	109.9
	80.45	115.7	106	110
	80.7	115.95	106.1	110.15
	80.95	116.2	106.2	110.3
	81.25	116.45	106.3	110.45
	81.5	116.7	106.4	110.65
	81.75	116.95	106.5	110.85
	81.95	117.2	106.6	111.05
	82.15	117.45	106.7	111.3
	82.35	117.7	106.8	111.55
	82.5	117.95	106.9	111.8
	82.65	118.25	106.95	112.05
	82.8	118.6	107	112.3
	82.95	118.95	107.05	112.55
	83.1	119.3	107.1	112.8
	83.25	119.7	107.2	113.05
	83.35	120.1	107.3	113.3
	83.45	120.4	107.4	113.55
	83.55	120.7	107.5	113.8
	83.65	121	107.6	114.05
	83.75	121.3	107.7	114.3
	83.85	121.6	107.8	114.5
	83.95	121.9	107.9	114.7
	84.05	122.2	108.05	114.9
	84.15	122.5	108.2	115.1
	84.25	122.8	108.4	115.3
	84.35	123.05	108.65	115.5
	84.45	123.25	108.9	115.7
	84.55	123.45	109.15	115.9
	84.65	123.65	109.4	116.1
	84.75	123.8	109.65	116.3
	84.85	123.95	109.9	116.5
	84.9	124.1	110.15	116.7
	84.95	124.25	110.4	116.95
	85	124.4	110.65	117.2
	85.05	124.55	110.9	117.45
	85.1	124.7	111.15	117.75
	85.2	124.85	111.4	118.1
	85.3	125	111.7	118.4
	85.4	125.1	111.95	118.7
	85.5	125.15	112.2	119
	85.6	125.2	112.45	119.3
	85.7	125.35	112.7	119.6
	85.8	125.5	112.95	119.9
	85.9	125.65	113.2	120.2
	86	125.8	113.45	120.5
	86.1	125.95	113.7	120.8
	86.2	126.15	113.95	121.1
	86.3	126.35	114.25	121.4
	86.4	126.55	114.6	121.7
	86.5	126.8	114.95	122
	86.6	127.05	115.3	122.3
	86.7	127.25	115.6	122.6
	86.8	127.45	115.95	122.9
	86.9	127.65	116.3	123.2
	87	127.85	116.65	123.5
	87.1	128.15	117	123.8
	87.2	128.45	117.35	124.1
	87.3	128.75	117.7	124.4
	87.4	129.1	118.05	124.7
	87.5	129.5	118.3	125
	87.6	129.9	118.55	125.25
	87.7	130.3	118.8	125.5
	87.8	130.7	119.05	125.75
	87.9	131.1	119.3	126
	88	131.5	119.5	126.2
	88.1	131.9	119.7	126.45
	88.2	132.3	119.85	126.7
	88.3	132.7	120	126.95
	88.4	133.1	120.15	127.2
	88.5	133.5	120.35	127.45
	88.6	133.85	120.55	127.7
	88.7	134.2	120.75	127.95
	88.8	134.55	120.95	128.2
	88.9	134.9	121.15	128.45
	89	135.25	121.35	128.7
	89.1	135.6	121.55	128.95
	89.2	136	121.75	129.2
	89.3	136.4	121.95	129.4
	89.4	136.75	122.15	129.6
	89.5	137.05	122.35	129.75
	89.6	137.35	122.55	129.9
	89.7	137.65	122.7	130.05
	89.8	138	122.85	130.2
	89.9	138.35	123	130.35
	90	138.7	123.15	130.45
	90.1	139.05	123.3	130.55
	90.2	139.4	123.45	130.65
	90.3	139.7	123.6	130.75
	90.4	139.95	123.75	130.9
	90.5	140.15	123.85	131.1
	90.6	140.4	123.95	131.3
	90.7	140.65	124.05	131.55
	90.8	140.9	124.15	131.8
	90.9	141.1	124.3	132.05
	91	141.3	124.5	132.3
	91.1	141.45	124.7	132.55
	91.25	141.6	124.9	132.8
	91.4	141.75	125.1	133.05
	91.55	141.9	125.3	133.3
	91.7	142.05	125.5	133.55
	91.85	142.2	125.7	133.8
	92	142.35	125.9	134.05
	92.15	142.5	126.1	134.25
	92.3	142.7	126.3	134.45
	92.45	142.9	126.5	134.65
	92.6	143.1	126.7	134.85
	92.75	143.3	126.9	135
	92.9	143.4	127.1	135.15
	93.05	143.5	127.3	135.3
	93.2	143.6	127.5	135.45
	93.4	143.65	127.75	135.6
	93.6	143.7	128	135.75
	93.8	143.75	128.25	135.95
	94.05	143.8	128.5	136.1
	94.3	143.9	128.75	136.25
	94.55	144	128.95	136.4
	94.8	144.1	129.15	136.55
	95.05	144.2	129.35	136.7
	95.3	144.3	129.55	136.9
	95.55	144.4	129.75	137.1
	95.8	144.5	129.95	137.3
	96.05	144.65	130.15	137.5
	96.3	144.8	130.35	137.7
	96.55	144.95	130.55	137.9
	96.8	145.1	130.75	138.1
	97	145.25	130.95	138.3
	97.2	145.35	131.15	138.5
	97.4	145.55	131.35	138.7
	97.6	145.7	131.55	138.95
	97.8	145.85	131.75	139.2
	98	146	131.95	139.45
	98.2	146.15	132.15	139.7
	98.4	146.3	132.35	139.95
	98.6	146.45	132.55	140.2
	98.8	146.6	132.75	140.45
	99	146.75	132.9	140.7
	99.2	146.9	133.1	140.95
	99.4	147	133.3	141.2
	99.55	147.1	133.5	141.45
	99.7	147.15	133.7	141.7
	99.85	147.2	133.9	141.9
	100	147.25	134.1	142.1
	100.15	147.3	134.3	142.3
	100.3	147.35	134.5	142.45
	100.45	147.4	134.7	142.65
	100.6	147.45	134.95	142.85
	100.75	147.5	135.2	143.05
	100.9	147.55	135.45	143.25
	101	147.6	135.7	143.45
	101.1	147.65	135.95	143.7
	101.15	147.7	136.2	143.95
	101.15	147.75	136.45	144.2
	101.15	147.8	136.7	144.45
	101.15	147.9	136.95	144.7
	101.15	148	137.2	144.9
	101.15	148.1	137.45	145.15
	101.15	148.15	137.7	145.35
	101.15	148.2	137.9	145.55
	101.15	148.25	138.1	145.75
	101.15	148.3	138.3	145.95
	101.15	148.4	138.5	146.15
	101.15	148.5	138.7	146.35
	101.15	148.6	138.9	146.55
	101.15	148.7	139.1	146.75
	101.15	148.8	139.3	146.9
	101.15	148.9	139.5	147.05
	101.15	149	139.7	147.2
	101.15	149.1	139.9	147.4
	101.15	149.2	140.1	147.6
	101.2	149.3	140.3	147.8
	101.25	149.35	140.5	148
	101.3	149.4	140.7	148.2
	101.35	149.45	140.85	148.4
	101.4	149.5	141	148.6
	101.45	149.55	141.15	148.8
	101.5	149.6	141.3	149
	101.55	149.65	141.45	149.2
	101.6	149.7	141.6	149.35
	101.7	149.75	141.75	149.5
	101.8	149.8	141.9	149.65
	101.9	149.85	142.1	149.8
	102	149.9	142.3	149.9
	102.1	149.95	142.5	149.95
	102.2	150	142.7	150
	102.3	150.05	142.9	150.05
	102.4	150.1	143.15	150.1
	102.45	150.2	143.4	150.15
	102.5	150.35	143.6	150.2
	102.55	150.55	143.8	150.25
	102.6	150.75	144	150.4
	102.65	150.95	144.2	150.55
	102.7	151.1	144.4	150.8
	102.7	151.25	144.55	151.05
	102.7	151.4	144.75	151.3
	102.7	151.55	144.95	151.55
	102.7	151.7	145.15	151.8
	102.7	151.9	145.35	152.05
	102.75	152.1	145.55	152.3
	102.8	152.4	145.7	152.55
	102.85	152.7	145.85	152.75
	102.9	153	146	152.95
	102.95	153.3	146.15	153.15
	103	153.55	146.3	153.35
	103.05	153.8	146.45	153.55
	103.1	154.05	146.65	153.75
	103.15	154.3	146.85	153.9
	103.2	154.55	147.1	154.05
	103.25	154.8	147.3	154.2
	103.3	155	147.5	154.4
	103.35	155.2	147.65	154.6
	103.4	155.45	147.8	154.8
	103.45	155.7	147.95	155
	103.5	155.95	148.05	155.2
	103.55	156.2	148.15	155.4
	103.65	156.35	148.25	155.6
	103.75	156.5	148.35	155.8
	103.9	156.6	148.5	156
	104.05	156.75	148.65	156.2
	104.25	156.9	148.75	156.35
	104.45	157.05	148.85	156.5
	104.65	157.2	148.95	156.65
	104.85	157.35	149.1	156.8
	105.05	157.5	149.25	156.95
	105.2	157.65	149.4	157.1
	105.35	157.8	149.55	157.25
	105.5	157.9	149.7	157.4
	105.65	158	149.9	157.55
	105.8	158.1	150.1	157.7
	105.95	158.2	150.3	157.85
	106.1	158.25	150.5	157.95
	106.25	158.3	150.7	158.05
	106.4	158.35	150.9	158.2
	106.5	158.45	151.1	158.35
	106.6	158.55	151.3	158.55
	106.7	158.65	151.5	158.75
	106.8	158.8	151.7	158.9
	106.9	158.95	151.9	159
	107	159.1	152	159.1
	107.15	159.25	152.15	159.2
	107.3	159.45	152.3	159.3
	107.45	159.65	152.45	159.4
	107.6	159.85	152.6	159.5
	107.75	160.05	152.75	159.6
	107.9	160.3	152.9	159.75
	108.05	160.55	153.1	159.9
	108.2	160.8	153.3	160.05
	108.35	161	153.5	160.2
	108.5	161.2	153.7	160.35
	108.65	161.4	153.85	160.5
	108.8	161.6	154	160.65
	108.95	161.8	154.15	160.8
	109.1	162	154.3	160.95
	109.25	162.2	154.45	161.15
	109.4	162.4	154.6	161.35
	109.55	162.6	154.75	161.55
	109.7	162.8	154.95	161.75
	109.85	163	155.05	161.95
	110	163.2	155.15	162.15
	110.15	163.4	155.25	162.35
	110.3	163.6	155.35	162.5
	110.45	163.75	155.5	162.65
	110.6	163.9	155.65	162.85
	110.7	164.05	155.8	163.05
	110.8	164.15	155.95	163.25
	110.9	164.25	156.1	163.45
	111.05	164.35	156.25	163.65
	111.15	164.45	156.4	163.8
	111.25	164.55	156.55	164
	111.35	164.6	156.7	164.15
	111.45	164.65	156.8	164.3
	111.55	164.7	156.9	164.45
	111.65	164.75	157	164.6
	111.75	164.8	157.1	164.75
	111.85	164.85	157.2	164.9
	111.95	164.9	157.3	165.05
	112.05	165	157.45	165.2
	112.2	165.1	157.6	165.35
	112.35	165.2	157.75	165.5
	112.5	165.3	157.9	165.6
	112.65	165.45	158.05	165.7
	112.8	165.6	158.2	165.75
	112.95	165.75	158.35	165.8
	113.1	165.9	158.5	165.85
	113.25	166.05	158.7	165.9
	113.4	166.25	158.85	165.95
	113.55	166.45	159	166
	113.7	166.65	159.15	166.05
	113.85	166.9	159.3	166.1
	114	167.15	159.45	166.15
	114.15	167.4	159.6	166.2
	114.25	167.65	159.75	166.25
	114.35	167.9	159.9	166.35
	114.45	168.15	160.05	166.45
	114.55	168.4	160.2	166.55
	114.65	168.65	160.3	166.75
	114.75	168.9	160.4	166.95
	114.85	169.15	160.5	167.15
	114.95	169.4	160.6	167.35
	115.05	169.65	160.65	167.55
	115.15	169.85	160.7	167.75
	115.2	170.05	160.75	167.95
	115.3	170.3	160.8	168.15
	115.35	170.55	160.85	168.35
	115.4	170.85	160.9	168.55
	115.45	171.1	160.95	168.75
	115.5	171.35	161	168.9
	115.55	171.6	161.05	169.05
	115.6	171.85	161.1	169.2
	115.65	172.1	161.15	169.3
	115.75	172.35	161.2	169.4
	115.85	172.6	161.25	169.45
	115.95	172.85	161.3	169.45
	116.05	173.1	161.35	169.45
	116.15	173.35	161.4	169.45
	116.25	173.65	161.4	169.45
	116.3	173.95	161.4	169.45
	116.35	174.25	161.45	169.45
	116.45	174.5	161.5	169.45
	116.55	174.75	161.55	169.45
	116.65	175	161.6	169.45
	116.75	175.3	161.65	169.45
	116.85	175.65	161.75	169.45
	116.95	176	161.85	169.5
	117.05	176.35	161.95	169.55
	117.15	176.7	162.05	169.65
	117.25	177.05	162.2	169.8
	117.35	177.4	162.35	170
	117.45	177.75	162.5	170.2
	117.55	178.1	162.65	170.4
	117.6	178.45	162.85	170.6
	117.65	178.8	163.05	170.8
	117.7	179.2	163.25	171.05
	117.8	179.5	163.45	171.3
	117.95	179.8	163.65	171.55
	118.1	180.1	163.85	171.8
	118.3	180.35	164	172.05
	118.5	180.6	164.15	172.3
	118.7	180.85	164.3	172.55
	118.9	181.1	164.45	172.8
	119.1	181.35	164.55	173.05
	119.3	181.6	164.75	173.3
	119.55	181.8	164.95	173.45
	119.75	181.95	165.15	173.6
	119.95	182.1	165.35	173.75
	120.15	182.25	165.55	173.9
	120.4	182.4	165.7	174.1
	120.6	182.55	165.85	174.3
	120.75	182.7	165.95	174.55
	120.9	182.85	166.05	174.8
	121.05	183	166.15	175.05
	121.25	183.15	166.25	175.3
	121.45	183.3	166.35	175.55
	121.65	183.45	166.45	175.8
	121.85	183.6	166.55	176.05
	122	183.8	166.6	176.25
	122.1	184	166.65	176.45
	122.2	184.2	166.75	176.65
	122.3	184.4	166.85	176.85
	122.4	184.6	166.95	177
	122.5	184.8	167.05	177.15
	122.6	184.95	167.15	177.3
	122.7	185.05	167.25	177.45
	122.8	185.15	167.35	177.6
	122.9	185.25	167.45	177.75
	123	185.35	167.6	177.9
	123.1	185.45	167.75	178.05
	123.2	185.5	167.9	178.15
	123.3	185.55	168.05	178.25
	123.4	185.6	168.2	178.35
	123.5	185.65	168.35	178.45
	123.6	185.7	168.5	178.55
	123.7	185.8	168.7	178.7
	123.8	185.9	168.9	178.85
	123.95	186	169.15	179
	124.05	186.1	169.4	179.15
	124.15	186.25	169.65	179.3
	124.25	186.4	169.9	179.45
	124.35	186.55	170.15	179.65
	124.5	186.7	170.4	179.85
	124.65	186.85	170.65	180.05
	124.8	186.95	170.85	180.25
	124.95	187.05	171.1	180.45
	125.1	187.15	171.35	180.65
	125.2	187.25	171.6	180.8
	125.3	187.35	171.85	180.9
	125.4	187.45	172.05	181
	125.5	187.55	172.25	181.1
	125.6	187.65	172.4	181.25
	125.7	187.75	172.5	181.4
	125.8	187.85	172.6	181.55
	125.9	187.95	172.7	181.65
	126	188.05	172.85	181.75
	126.05	188.15	173.05	181.85
	126.1	188.25	173.25	181.95
	126.15	188.35	173.45	182.05
	126.2	188.45	173.65	182.15
	126.25	188.55	173.85	182.25
	126.3	188.65	174.05	182.35
	126.35	188.75	174.25	182.45
	126.4	188.85	174.45	182.55
	126.45	189	174.65	182.7
	126.5	189.15	174.85	182.85
	126.55	189.3	175.1	183
	126.6	189.55	175.35	183.15
	126.7	189.8	175.65	183.3
	126.8	190.05	176	183.45
	126.9	190.3	176.3	183.6
	127	190.55	176.6	183.75
	127.15	190.8	176.85	183.95
	127.35	191.05	177.1	184.15
	127.55	191.3	177.3	184.35
	127.75	191.55	177.5	184.55
	127.95	191.8	177.7	184.7
	128.15	192.05	177.9	184.8
	128.3	192.3	178.1	184.9
	128.45	192.6	178.2	184.95
	128.65	192.9	178.25	185
	128.85	193.2	178.3	185.05
	129.05	193.5	178.35	185.05
	129.25	193.8	178.4	185.05
	129.45	194.1	178.45	185.1
	129.65	194.4	178.45	185.15
	129.85	194.75	178.45	185.2
	130.05	195.1	178.45	185.25
	130.2	195.5	178.45	185.3
	130.3	195.9	178.45	185.35
	130.4	196.3	178.5	185.4
	130.5	196.65	178.6	185.45
	130.6	196.95	178.7	185.5
	130.7	197.25	178.8	185.55
	130.75	197.55	178.95	185.6
	130.8	197.85	179.15	185.65
	130.85	198.1	179.35	185.7
	130.85	198.3	179.55	185.75
	130.85	198.5	179.75	185.8
	130.85	198.7	180	185.85
	130.85	198.9	180.25	185.9
	130.85	199.1	180.5	185.95
	130.85	199.3	180.8	186
	130.9	199.5	181.1	186.05
	131	199.65	181.4	186.1
	131.1	199.8	181.7	186.15
	131.2	199.95	182	186.2
	131.3	200.1	182.2	186.25
	131.5	200.25	182.4	186.3
	131.7	200.4	182.6	186.35
	131.9	200.55	182.8	186.4
	132.1	200.75	183	186.45
	132.3	200.95	183.2	186.5
	132.5	201.2	183.45	186.55
	132.7	201.45	183.7	186.65
	132.9	201.7	183.95	186.75
	133.1	201.95	184.2	186.85
	133.3	202.2	184.4	186.95
	133.5	202.45	184.6	187.05
	133.85	202.8	184.8	187.15
	134.2	203.15	185	187.25
	134.55	203.5	185.2	187.35
	134.85	203.85	185.4	187.45
	135.15	204.2	185.65	187.55
	135.45	204.55	185.9	187.65
	135.75	204.85	186.15	187.8
	136.05	205.1	186.4	187.95
	136.35	205.3	186.65	188.1
	136.65	205.5	186.85	188.25
	136.95	205.6	187.05	188.4
	137.25	205.7	187.25	188.55
	137.55	205.8	187.5	188.75
	137.8	205.9	187.75	188.95
	138.05	206	188	189.15
	138.3	206.1	188.25	189.4
	138.5	206.2	188.45	189.65
	138.7	206.25	188.65	189.95
	138.9	206.3	188.85	190.2
	139.1	206.3	189.05	190.5
	139.3	206.35	189.25	190.8
	139.5	206.4	189.45	191.1
	139.75	206.45	189.7	191.4
	140	206.5	189.95	191.7
	140.25	206.65	190.2	192
	140.5	206.8	190.45	192.3
	140.75	206.95	190.65	192.55
	141	207.15	190.85	192.7
	141.25	207.35	191.05	192.9
	141.45	207.55	191.2	193.05
	141.65	207.75	191.35	193.2
	141.8	207.95	191.45	193.35
	141.95	208.2	191.55	193.5
	142.1	208.45	191.7	193.6
	142.25	208.7	191.8	193.7
	142.4	208.95	191.95	193.75
	142.5	209.25	192.1	193.8
	142.6	209.55	192.25	193.85
	142.7	209.85	192.35	193.9
	142.7	210.15	192.45	193.95
	142.7	210.45	192.55	194.05
	142.75	210.75	192.65	194.15
	142.8	211	192.75	194.25
	142.85	211.25	192.85	194.35
	142.9	211.5	192.95	194.45
	142.95	211.75	193.05	194.55
	143	212	193.15	194.7
	143.05	212.25	193.25	194.85
	143.1	212.5	193.35	195
	143.15	212.75	193.45	195.15
	143.25	213	193.55	195.3
	143.35	213.25	193.65	195.45
	143.45	213.5	193.75	195.6
	143.55	213.75	193.85	195.75
	143.65	214	193.95	195.9
	143.75	214.25	194.05	196
	143.9	214.5	194.2	196.1
	144.05	214.7	194.35	196.15
	144.2	214.9	194.5	196.2
	144.35	215.15	194.65	196.25
	144.45	215.45	194.8	196.3
	144.55	215.75	194.95	196.4
	144.7	216.05	195.1	196.5
	144.85	216.35	195.25	196.6
	145	216.65	195.4	196.7
	145.15	216.9	195.55	196.8
	145.3	217.15	195.7	196.9
	145.45	217.4	195.75	197
	145.6	217.65	195.8	197.15
	145.75	217.9	195.95	197.3
	145.9	218.15	196.1	197.45
	146.05	218.4	196.25	197.65
	146.2	218.65	196.4	197.85
	146.35	218.8	196.55	198.05
	146.5	218.95	196.7	198.2
	146.65	219.1	196.85	198.4
	146.8	219.25	197.05	198.6
	146.95	219.4	197.25	198.8
	147.1	219.55	197.5	199
	147.25	219.7	197.75	199.2
	147.4	219.9	198	199.35
	147.55	220.1	198.2	199.5
	147.7	220.25	198.4	199.65
	147.85	220.35	198.55	199.8
	148	220.45	198.7	199.95
	148.15	220.55	198.9	200.1
	148.3	220.65	199.05	200.25
	148.45	220.75	199.2	200.4
	148.65	220.85	199.3	200.55
	148.85	220.95	199.35	200.65
	149.1	221.05	199.4	200.75
	149.35	221.15	199.45	200.85
	149.6	221.25	199.5	200.95
	149.85	221.35	199.55	201
	150.1	221.45	199.6	201.05
	150.4	221.6	199.65	201.05
	150.7	221.8	199.7	201.05
	151	222	199.75	201.05
	151.3	222.2	199.8	201.05
	151.6	222.4	199.85	201.05
	151.9	222.6	199.9	201.05
	152.2	222.8	200	201.05
	152.45	223	200.15	201.05
	152.7	223.2	200.3	201.15
	152.95	223.4	200.45	201.25
	153.15	223.55	200.6	201.35
	153.25	223.7	200.75	201.45
	153.35	223.85	200.9	201.6
	153.45	224	201.05	201.75
	153.55	224.1	201.2	201.95
	153.7	224.2	201.3	202.25
	153.85	224.3	201.4	202.55
	154	224.45	201.5	202.85
	154.1	224.65	201.6	203.15
	154.2	224.85	201.7	203.45
	154.3	225.05	201.8	203.75
	154.4	225.25	201.9	204.05
	154.5	225.45	202	204.35
	154.6	225.65	202.1	204.65
	154.7	225.85	202.2	204.95
	154.7	226.05	202.3	205.2
	154.7	226.25	202.4	205.45
	154.7	226.45	202.5	205.65
	154.75	226.65	202.6	205.85
	154.8	226.85	202.7	206.05
	154.85	227.05	202.8	206.25
	154.9	227.25	202.9	206.45
	154.95	227.5	203	206.6
	155	227.75	203.15	206.75
	155.1	228	203.3	206.95
	155.2	228.25	203.45	207.15
	155.35	228.5	203.6	207.3
	155.5	228.75	203.7	207.45
	155.65	229	203.85	207.6
	155.8	229.2	204	207.75
	155.95	229.4	204.1	207.9
	156.1	229.6	204.2	208.05
	156.25	229.8	204.3	208.25
	156.4	230	204.4	208.45
	156.6	230.2	204.5	208.65
	156.8	230.4	204.6	208.85
	157	230.6	204.7	209.1
	157.25	230.8	204.8	209.35
	157.5	231	204.9	209.6
	157.8	231.05	205	209.8
	158.15	231.1	205.1	210
	158.5	231.15	205.2	210.2
	158.85	231.25	205.25	210.4
	159.2	231.35	205.3	210.6
	159.55	231.45	205.4	210.8
	159.9	231.55	205.5	211
	160.25	231.65	205.6	211.2
	160.6	231.75	205.7	211.4
	161	231.85	205.8	211.6
	161.4	231.95	205.95	211.8
	161.8	232.05	206.1	211.95
	162.2	232.15	206.25	212.05
	162.55	232.2	206.4	212.15
	162.9	232.25	206.55	212.25
	163.25	232.3	206.7	212.35
	163.6	232.35	206.85	212.45
	163.95	232.4	207.05	212.55
	164.3	232.45	207.25	212.65
	164.65	232.5	207.45	212.75
	164.9	232.55	207.65	212.85
	165.15	232.6	207.85	212.95
	165.4	232.65	208.05	213.05
	165.65	232.7	208.25	213.15
	165.9	232.75	208.45	213.25
	166.15	232.8	208.65	213.35
	166.35	232.85	208.85	213.45
	166.55	232.9	209.05	213.55
	166.75	232.95	209.25	213.65
	166.95	233.05	209.45	213.75
	167.15	233.2	209.65	213.85
	167.4	233.35	209.85	213.95
	167.65	233.5	210.05	214.05
	167.9	233.65	210.3	214.15
	168.15	233.8	210.55	214.25
	168.35	233.95	210.8	214.35
	168.55	234.05	211	214.5
	168.7	234.15	211.25	214.65
	168.85	234.25	211.5	214.8
	169	234.3	211.7	214.95
	169.15	234.35	211.9	215.1
	169.25	234.4	212.1	215.25
	169.35	234.45	212.3	215.45
	169.4	234.5	212.5	215.65
	169.5	234.6	212.7	215.9
	169.6	234.7	212.9	216.15
	169.7	234.8	213.05	216.4
	169.8	234.9	213.2	216.6
	169.9	235	213.35	216.75
	170	235.1	213.5	216.95
	170.1	235.25	213.6	217.15
	170.3	235.4	213.75	217.35
	170.5	235.55	213.9	217.6
	170.7	235.7	214.05	217.85
	170.9	235.85	214.2	218.1
	171.1	235.95	214.4	218.35
	171.3	236.05	214.6	218.6
	171.5	236.15	214.8	218.85
	171.7	236.25	215.05	219.1
	171.95	236.3	215.3	219.35
	172.2	236.35	215.55	219.6
	172.45	236.4	215.8	219.85
	172.7	236.5	216.05	220.1
	172.9	236.6	216.3	220.35
	173.1	236.7	216.55	220.6
	173.3	236.8	216.75	220.85
	173.5	236.9	216.95	221.1
	173.8	237	217.15	221.35
	174.1	237.1	217.35	221.6
	174.4	237.25	217.55	221.85
	174.7	237.4	217.75	222.1
	174.95	237.55	218	222.3
	175.2	237.75	218.2	222.45
	175.4	237.95	218.4	222.6
	175.6	238.15	218.6	222.75
	175.8	238.35	218.8	222.9
	176	238.55	219	223.05
	176.2	238.75	219.15	223.2
	176.45	238.95	219.3	223.35
	176.7	239.15	219.4	223.5
	177	239.3	219.5	223.65
	177.3	239.45	219.6	223.8
	177.55	239.65	219.7	223.95
	177.8	239.85	219.8	224.1
	178.05	240.05	219.95	224.25
	178.35	240.25	220.1	224.4
	178.65	240.45	220.25	224.55
	178.95	240.65	220.4	224.75
	179.25	240.9	220.55	225
	179.55	241.15	220.7	225.25
	179.85	241.4	220.85	225.55
	180.2	241.65	221	225.85
	180.55	241.85	221.15	226.15
	180.9	242.1	221.3	226.45
	181.25	242.35	221.45	226.75
	181.55	242.6	221.6	227.05
	181.85	242.9	221.75	227.35
	182.15	243.2	221.85	227.65
	182.4	243.4	221.9	227.95
	182.65	243.7	221.95	228.25
	182.9	244	222	228.55
	183.15	244.3	222.05	228.8
	183.4	244.6	222.15	229
	183.6	244.85	222.25	229.15
	183.8	245.1	222.35	229.3
	184	245.35	222.45	229.45
	184.2	245.6	222.55	229.65
	184.4	245.8	222.65	229.85
	184.55	245.95	222.8	230.1
	184.7	246.1	222.95	230.35
	184.85	246.25	223.1	230.6
	185	246.4	223.25	230.85
	185.15	246.55	223.4	231.05
	185.35	246.75	223.55	231.3
	185.55	246.9	223.7	231.6
	185.75	247.05	223.8	231.9
	185.95	247.2	223.95	232.2
	186.15	247.35	224.1	232.5
	186.35	247.5	224.25	232.8
	186.55	247.65	224.4	233.1
	186.75	247.85	224.55	233.4
	186.95	248.05	224.7	233.7
	187.15	248.25	224.8	234
	187.45	248.45	224.9	234.3
	187.8	248.65	225	234.6
	188.2	248.8	225.1	234.9
	188.6	248.95	225.2	235.2
	189	249.1	225.3	235.5
	189.4	249.25	225.4	235.8
	189.8	249.4	225.5	236.1
	190.2	249.55	225.6	236.35
	190.6	249.7	225.7	236.6
	191	249.85	225.8	236.85
	191.4	250	225.9	237.1
	191.85	250.1	226.1	237.35
	192.3	250.2	226.3	237.55
	192.7	250.3	226.5	237.75
	193.1	250.4	226.7	237.9
	193.45	250.5	226.9	238.05
	193.65	250.55	227.1	238.2
	193.85	250.6	227.25	238.35
	194	250.65	227.4	238.55
	194.15	250.7	227.55	238.7
	194.3	250.7	227.7	238.85
	194.45	250.7	227.85	239.05
	194.6	250.75	228	239.2
	194.75	250.8	228.15	239.35
	194.95	250.85	228.3	239.5
	195.15	250.9	228.45	239.65
	195.35	250.95	228.6	239.8
	195.5	251	228.7	239.95
	195.6	251.05	228.8	240.1
	195.7	251.15	228.9	240.3
	195.85	251.3	228.95	240.5
	196	251.45	229	240.7
	196.15	251.55	229.1	240.9
	196.3	251.65	229.2	241.05
	196.45	251.75	229.3	241.2
	196.6	251.85	229.4	241.35
	196.75	251.95	229.5	241.55
	196.9	252.1	229.6	241.75
	197.05	252.25	229.75	241.95
	197.25	252.4	229.9	242.15
	197.45	252.55	230.05	242.4
	197.65	252.7	230.2	242.6
	197.85	252.9	230.4	242.85
	198.05	253.1	230.65	243.1
	198.25	253.3	230.9	243.35
	198.45	253.5	231.15	243.6
	198.65	253.7	231.5	243.85
	198.95	253.9	231.8	244.1
	199.25	254.1	232.1	244.35
	199.55	254.3	232.45	244.55
	199.85	254.5	232.8	244.75
	200.15	254.7	233.15	244.95
	200.45	254.9	233.5	245.1
	200.75	255.1	233.85	245.25
	201.05	255.2	234.2	245.45
	201.35	255.3	234.55	245.65
	201.65	255.35	234.9	245.85
	201.95	255.4	235.25	246.05
	202.25	255.45	235.6	246.25
	202.55	255.55	235.9	246.45
	202.85	255.65	236.2	246.65
	203.1	255.75	236.5	246.85
	203.3	255.85	236.8	247.1
	203.5	255.95	237.1	247.35
	203.7	256.05	237.4	247.65
	203.9	256.15	237.7	248
	204.1	256.25	237.95	248.35
	204.3	256.35	238.2	248.7
	204.5	256.5	238.45	249.05
	204.7	256.6	238.75	249.4
	204.9	256.7	239	249.75
	205.05	256.8	239.25	250.1
	205.2	256.9	239.5	250.45
	205.35	257	239.75	250.8
	205.5	257.1	240	251.15
	205.65	257.25	240.25	251.5
	205.75	257.4	240.45	251.85
	205.85	257.55	240.65	252.2
	205.95	257.7	240.9	252.55
	206.05	257.85	241.15	252.9
	206.15	258	241.4	253.25
	206.25	258.15	241.65	253.65
	206.35	258.3	241.85	254.05
	206.45	258.45	242.05	254.45
	206.55	258.6	242.25	254.8
	206.7	258.75	242.45	255.15
	206.85	258.9	242.7	255.5
	207	259.05	242.95	255.85
	207.15	259.2	243.2	256.2
	207.3	259.3	243.45	256.55
	207.45	259.4	243.75	256.9
	207.6	259.5	244.05	257.25
	207.75	259.6	244.3	257.6
	207.9	259.75	244.55	257.95
	208.05	259.9	244.85	258.25
	208.2	260.05	245.15	258.55
	208.4	260.2	245.45	258.8
	208.6	260.35	245.75	259.05
	208.75	260.55	246.05	259.3
	208.85	260.75	246.35	259.6
	208.95	260.95	246.65	259.85
	209.1	261.1	247	260.1
	209.25	261.3	247.35	260.35
	209.4	261.5	247.75	260.6
	209.55	261.7	248.15	260.85
	209.7	261.9	248.55	261.1
	209.8	262.1	249	261.35
	209.9	262.3	249.45	261.6
	210	262.5	249.9	261.85
	210.1	262.65	250.35	262
	210.2	262.75	250.8	262.15
	210.3	262.8	251.25	262.3
	210.4	262.8	251.7	262.5
	210.5	262.85	252.15	262.75
	210.55	262.9	252.6	263
	210.6	262.95	253.05	263.25
	210.65	263	253.45	263.45
	210.7	263.05	253.95	263.65
	210.75	263.1	254.4	263.85
	210.8	263.15	254.85	264.1
	210.85	263.2	255.25	264.35
	210.9	263.3	255.65	264.6
	210.95	263.4	256.05	264.85
	211	263.5	256.5	265.15
	211.05	263.6	256.95	265.45
	211.1	263.7	257.4	265.75
	211.15	263.8	257.85	266.05
	211.2	263.95	258.3	266.3
	211.3	264.15	258.75	266.55
	211.4	264.35	259.2	266.8
	211.5	264.55	259.65	267.05
	211.6	264.75	260.1	267.3
	211.7	264.9	260.45	267.55
	211.8	265.05	260.8	267.8
	211.9	265.2	261.15	268.05
	212	265.35	261.5	268.25
	212.1	265.5	261.8	268.45
	212.2	265.7	262.05	268.65
	212.3	265.9	262.3	268.8
	212.4	266.1	262.5	268.95
	212.5	266.3	262.7	269.1
	212.65	266.5	262.8	269.3
	212.85	266.75	262.9	269.5
	213	267	263	269.7
	213.15	267.25	263.1	269.9
	213.3	267.5	263.2	270.1
	213.45	267.75	263.3	270.35
	213.6	268	263.4	270.6
	213.7	268.3	263.5	270.85
	213.8	268.6	263.6	271.1
	213.95	268.9	263.7	271.35
	214.1	269.2	263.8	271.6
	214.25	269.5	263.95	271.9
	214.4	269.75	264.1	272.2
	214.55	270	264.3	272.5
	214.7	270.25	264.5	272.75
	214.85	270.45	264.7	273
	214.95	270.65	264.9	273.25
	215.05	270.85	265.1	273.45
	215.15	271.05	265.3	273.65
	215.25	271.25	265.55	273.85
	215.35	271.45	265.8	274.05
	215.45	271.65	266.05	274.25
	215.55	271.85	266.3	274.45
	215.65	272	266.5	274.7
	215.8	272.15	266.7	274.95
	216	272.3	266.9	275.2
	216.2	272.45	267.1	275.45
	216.45	272.6	267.25	275.7
	216.7	272.75	267.4	275.9
	217	272.95	267.55	276.1
	217.3	273.15	267.7	276.3
	217.6	273.3	267.85	276.5
	217.9	273.45	268.05	276.7
	218.25	273.6	268.3	276.9
	218.6	273.75	268.55	277.1
	218.95	273.9	268.8	277.3
	219.3	274.05	269.05	277.5
	219.6	274.2	269.3	277.75
	219.9	274.35	269.55	278.05
	220.15	274.5	269.8	278.35
	220.4	274.7	270.05	278.65
	220.65	274.9	270.3	278.95
	220.85	275.1	270.55	279.25
	221.05	275.3	270.8	279.55
	221.25	275.5	271.05	279.85
	221.45	275.7	271.3	280.15
	221.6	275.9	271.5	280.55
	221.75	276.1	271.7	281
	221.9	276.3	271.85	281.45
	222.05	276.45	271.9	281.9
	222.2	276.65	271.95	282.35
	222.4	276.85	272	282.8
	222.6	277	272.05	283.2
	222.8	277.15	272.1	283.6
	223	277.3	272.15	284
	223.25	277.45	272.2	284.4
	223.5	277.6	272.25	284.8
	223.75	277.75	272.3	285.2
	224	277.85	272.35	285.6
	224.25	277.95	272.4	286
	224.5	278.05	272.45	286.35
	224.7	278.15	272.5	286.7
	224.9	278.25	272.55	287.1
	225.1	278.35	272.6	287.5
	225.3	278.45	272.65	287.85
	225.5	278.55	272.75	288.2
	225.7	278.7	272.85	288.5
	225.9	278.85	273	288.8
	226.1	279	273.2	289.05
	226.35	279.15	273.4	289.25
	226.6	279.3	273.6	289.45
	226.85	279.45	273.8	289.65
	227.1	279.6	274	289.8
	227.4	279.75	274.15	289.9
	227.7	279.9	274.3	290
	228.05	280.1	274.45	290.1
	228.4	280.3	274.6	290.2
	228.75	280.5	274.7	290.3
	229.1	280.75	274.8	290.4
	229.45	281	274.9	290.45
	229.8	281.25	275	290.5
	230.1	281.5	275.1	290.55
	230.35	281.75	275.2	290.65
	230.6	281.95	275.3	290.75
	230.8	282.15	275.35	290.85
	231	282.35	275.4	291
	231.2	282.55	275.45	291.15
	231.4	282.75	275.5	291.35
	231.6	282.95	275.55	291.55
	231.8	283.15	275.6	291.75
	232	283.35	275.65	291.95
	232.15	283.5	275.7	292.15
	232.3	283.65	275.75	292.35
	232.45	283.75	275.8	292.55
	232.65	283.85	275.85	292.75
	232.85	283.95	275.9	292.95
	233.05	284.05	275.95	293.15
	233.25	284.15	276	293.35
	233.45	284.25	276.05	293.6
	233.65	284.35	276.15	293.8
	233.85	284.45	276.25	294
	234.05	284.55	276.45	294.2
	234.25	284.65	276.65	294.4
	234.45	284.75	276.85	294.6
	234.65	284.85	277.05	294.75
	234.85	285	277.25	294.9
	235.05	285.15	277.45	295.05
	235.25	285.3	277.7	295.15
	235.45	285.45	277.95	295.25
	235.65	285.6	278.2	295.35
	235.85	285.75	278.4	295.45
	236.05	285.9	278.6	295.6
	236.25	286.05	278.75	295.75
	236.45	286.3	278.9	295.95
	236.65	286.55	279.05	296.15
	236.85	286.75	279.3	296.35
	237.05	286.95	279.55	296.55
	237.2	287.15	279.8	296.8
	237.35	287.3	280	297.1
	237.45	287.45	280.2	297.4
	237.55	287.6	280.4	297.7
	237.65	287.7	280.6	298
	237.75	287.8	280.75	298.3
	237.85	287.9	280.9	298.6
	237.95	288	281.05	298.9
	238.05	288.05	281.2	299.2
	238.2	288.1	281.4	299.5
	238.35	288.2	281.6	299.8
	238.55	288.3	281.8	300.1
	238.75	288.4	282	300.4
	238.95	288.5	282.2	300.7
	239.15	288.6	282.35	300.95
	239.35	288.7	282.5	301.2
	239.55	288.8	282.65	301.45
	239.75	288.9	282.75	301.65
	239.95	289	282.85	301.85
	240.15	289.1	283	302.05
	240.35	289.2	283.15	302.25
	240.5	289.3	283.25	302.45
	240.65	289.4	283.4	302.65
	240.8	289.55	283.55	302.85
	240.95	289.7	283.7	303.05
	241.1	289.85	283.85	303.25
	241.25	290	284	303.45
	241.4	290.15	284.15	303.65
	241.5	290.3	284.3	303.85
	241.6	290.45	284.45	304
	241.7	290.6	284.6	304.15
	241.8	290.8	284.75	304.35
	241.9	291	284.9	304.55
	242	291.25	285.1	304.75
	242.1	291.55	285.3	304.95
	242.25	291.85	285.5	305.15
	242.4	292.1	285.7	305.3
	242.6	292.35	285.9	305.45
	242.8	292.6	286.1	305.6
	243.05	292.8	286.25	305.75
	243.3	293	286.4	305.9
	243.55	293.2	286.55	306.05
	243.8	293.45	286.7	306.2
	244.05	293.7	286.85	306.35
	244.3	293.9	287.05	306.55
	244.55	294.15	287.2	306.75
	244.8	294.4	287.4	306.95
	245.05	294.65	287.6	307.15
	245.3	294.9	287.8	307.35
	245.5	295.15	288	307.55
	245.7	295.4	288.2	307.75
	245.9	295.6	288.45	307.95
	246.1	295.8	288.75	308.15
	246.3	296	289.05	308.35
	246.45	296.2	289.35	308.55
	246.55	296.4	289.65	308.75
	246.6	296.55	289.9	308.9
	246.65	296.7	290.15	309.05
	246.7	296.85	290.4	309.2
	246.75	297	290.65	309.35
	246.8	297.15	290.9	309.5
	246.85	297.3	291.15	309.65
	246.9	297.45	291.4	309.8
	246.95	297.6	291.65	310
	247	297.75	291.9	310.2
	247.05	297.95	292.15	310.4
	247.15	298.15	292.35	310.6
	247.25	298.35	292.55	310.8
	247.35	298.55	292.75	311.05
	247.45	298.75	292.95	311.3
	247.6	298.95	293.15	311.55
	247.75	299.15	293.3	311.8
	247.9	299.35	293.4	312
	248.15	299.55	293.5	312.2
	248.4	299.75	293.6	312.4
	248.65	299.95	293.7	312.6
	248.9	300.2	293.8	312.8
	249.15	300.5	293.9	313
	249.4	300.8	294	313.25
	249.65	301.05	294.1	313.5
	249.9	301.3	294.2	313.75
	250.1	301.55	294.4	314
	250.3	301.8	294.65	314.25
	250.45	302.05	294.9	314.5
	250.6	302.3	295.15	314.75
	250.75	302.6	295.4	315
	250.9	302.9	295.65	315.25
	251.05	303.2	295.9	315.5
	251.2	303.55	296.15	315.75
	251.4	303.9	296.4	315.95
	251.6	304.25	296.6	316.15
	251.8	304.55	296.75	316.35
	252	304.85	296.9	316.55
	252.2	305.15	297.05	316.7
	252.4	305.45	297.2	316.9
	252.6	305.8	297.35	317.1
	252.8	306.2	297.5	317.3
	253	306.6	297.65	317.5
	253.2	306.95	297.8	317.7
	253.4	307.3	297.95	317.95
	253.6	307.65	298.1	318.2
	253.8	308	298.25	318.5
	254	308.3	298.4	318.8
	254.2	308.6	298.55	319.1
	254.4	308.9	298.7	319.4
	254.6	309.2	298.9	319.7
	254.8	309.5	299.1	320
	255	309.8	299.3	320.25
	255.25	310.1	299.5	320.45
	255.5	310.45	299.7	320.65
	255.75	310.75	299.9	320.85
	256	311	300.1	321.05
	256.3	311.3	300.35	321.3
	256.6	311.6	300.65	321.55
	256.9	311.9	300.9	321.8
	257.2	312.15	301.15	322.05
	257.5	312.4	301.4	322.3
	257.8	312.7	301.65	322.55
	258.1	313	301.9	322.8
	258.35	313.3	302.15	323.1
	258.65	313.6	302.4	323.4
	258.95	313.9	302.65	323.75
	259.25	314.2	302.9	324.1
	259.55	314.5	303.1	324.45
	259.85	314.8	303.25	324.85
	260.15	315.1	303.35	325.3
	260.45	315.4	303.45	325.75
	260.75	315.7	303.6	326.2
	261.05	316	303.8	326.65
	261.35	316.3	303.95	327.05
	261.65	316.6	304.1	327.45
	261.95	316.9	304.25	327.75
	262.25	317.2	304.4	328.05
	262.55	317.5	304.55	328.35
	262.85	317.8	304.7	328.6
	263.1	318.05	304.85	328.85
	263.35	318.3	305	329.1
	263.65	318.6	305.2	329.3
	263.95	318.9	305.4	329.5
	264.25	319.2	305.6	329.7
	264.55	319.5	305.7	329.9
	264.8	319.8	305.8	330.05
	265.05	320.1	305.9	330.25
	265.35	320.5	306	330.4
	265.65	320.9	306.1	330.55
	265.95	321.3	306.2	330.7
	266.25	321.7	306.3	330.85
	266.5	322.1	306.45	331
	266.75	322.5	306.6	331.15
	267	322.9	306.7	331.3
	267.3	323.3	306.8	331.45
	267.6	323.65	306.95	331.6
	267.9	324	307.1	331.75
	268.2	324.35	307.25	331.9
	268.5	324.7	307.4	332
	268.75	325	307.55	332.15
	269	325.25	307.7	332.3
	269.25	325.45	307.85	332.45
	269.45	325.65	308	332.6
	269.65	325.85	308.15	332.75
	269.85	326.05	308.25	332.9
	270.05	326.25	308.35	333.05
	270.2	326.45	308.45	333.2
	270.3	326.65	308.55	333.35
	270.4	326.85	308.6	333.5
	270.45	327.05	308.65	333.65
	270.5	327.25	308.75	333.75
	270.55	327.35	308.85	333.9
	270.6	327.45	308.95	334.05
	270.65	327.55	309.05	334.2
	270.7	327.65	309.15	334.35
	270.75	327.8	309.25	334.5
	270.8	327.9	309.4	334.65
	270.85	328	309.55	334.8
	270.9	328.1	309.7	334.95
	270.95	328.25	309.85	335.1
	271	328.4	310	335.25
	271.1	328.55	310.15	335.4
	271.2	328.7	310.3	335.55
	271.3	328.85	310.5	335.7
	271.35	329	310.6	335.85
	271.4	329.15	310.7	336
	271.45	329.3	310.75	336.15
	271.5	329.45	310.8	336.3
	271.55	329.6	310.9	336.45
	271.6	329.75	311	336.6
	271.7	329.95	311.1	336.75
	271.8	330.15	311.25	336.9
	271.9	330.4	311.4	337.05
	271.95	330.65	311.55	337.2
	272	330.9	311.7	337.35
	272.05	331.15	311.85	337.45
	272.15	331.4	312	337.55
	272.25	331.65	312.15	337.65
	272.4	331.95	312.35	337.75
	272.55	332.25	312.55	337.85
	272.7	332.5	312.75	337.95
	272.85	332.75	312.95	338.05
	273	333	313.1	338.2
	273.15	333.25	313.25	338.35
	273.3	333.5	313.4	338.5
	273.45	333.75	313.5	338.7
	273.6	334	313.6	338.9
	273.75	334.25	313.7	339.1
	273.9	334.5	313.85	339.35
	274.05	334.7	314	339.6
	274.2	334.9	314.15	339.9
	274.35	335.1	314.3	340.2
	274.5	335.3	314.45	340.5
	274.7	335.5	314.65	340.8
	274.85	335.75	314.9	341.1
	275	336	315.15	341.4
	275.15	336.25	315.4	341.7
	275.3	336.5	315.65	342
	275.45	336.75	315.9	342.3
	275.6	337	316.15	342.6
	275.75	337.25	316.4	342.9
	275.9	337.5	316.65	343.2
	276.05	337.75	316.9	343.45
	276.2	338	317.15	343.7
	276.4	338.25	317.4	343.9
	276.55	338.5	317.6	344.1
	276.7	338.75	317.8	344.3
	276.85	339	317.95	344.55
	277.05	339.2	318.15	344.8
	277.25	339.4	318.35	345.05
[truncated: 401 more rows]

## Sheet: Figure 4C
	first 20 min								last 20 min
		pgACC								pgACC
		mean	126.9							mean	246.7
		SE	39.426							SE	41.536
		animal means	24.4	41.2	402.6	39.4				animal means	200.8	103.4	489.2	193.4
		BF								BF
		mean	190.3							mean	234.729
		SE	43.2622							SE	51.0725
		animal means	81.4	127.2	461.8	90.8				animal means	196.4	122.4	531	84.6
		sham								sham
		mean	176.3							mean	247.521
		SE	44.1555							SE	37.4801
		animal means	82.8	58.4	490.8	73.2				animal means	231.6	140.6	496	121.4
		POp								POp
		mean	183.6							mean	244.4
		SE	41.673							SE	40.1864
		animal means	48.2	138.4	470	77.8				animal means	177.2	171.8	508.6	120
